# Supplementary material for: Autophagy is an upstream mediator of chromatin dynamics in normal and autoimmune germinal center B cells
Source: J Clin Invest. 2025 May 15;135(13):e178920. doi: 10.1172/JCI178920 (PMC12208547; doi:10.1172/JCI178920)
Supplement: Supplemental tables 1-9 [file jci-135-178920-s184.xlsx]

## Sheet: Supplemental Table 1
TMA	Spot	Histology Number	Notes	Site and reason for biopsy	Histology report	Age at biopsy	Gender
TMA.01D.2009	A01	09S144		Lump excised from left side anterior triangle neck ? lymph node	Lymph node: Reactive follicular hyperplasia.	4	M
TMA.01D.2009	A02	09S144		Medical history - Excision of thyroglossal cyst
TMA.01D.2009	A03	09S144
TMA.01D.2009	A04	09S1951		Excision of base of penis. Lymph node ? reactivity ? infection in the catchment area.	The features are those of a reactive lymph node.	24	M
TMA.01D.2009	A05	09S1951
TMA.01D.2009	A06	09S1951
TMA.01D.2009	A07	09S2694		Has 2cm (Rt) submandibular area firm mobile deep	Reactive follicular hyperplasia.	31	M
TMA.01D.2009	A08	09S2694		Medical History: Investigation for lymphadenopathy
TMA.01D.2009	A09	09S2694
TMA.01D.2009	A10	Orientation	Liver - Ref:6800/08 A7
TMA.01D.2009	A11	09S11867		rt cervical lymphadenopathy. ? HIV status	Features suggestive of reactive changes.	49	F
TMA.01D.2009	A12	09S11867		Medical History: Investigation for lymphadenopathy (2009) ? HIV, DM (1997), SLE (2015)
TMA.01D.2009	B01	09S11867
TMA.01D.2009	B02	09S13385		Swelling left clavicular region 1 x 1cm.	Reactive follicular hyperplasia and some paracortical expansion.	29	M
TMA.01D.2009	B03	09S13385		Medical History: Couldn't find any details - only lymphadenopathy
TMA.01D.2009	B04	09S13385
TMA.01D.2009	B05	09S11264		Lymph node left neck	Reactive hyperplasia/Features in this biopsy are of florid reactive hyperplasia only.	5	F
TMA.01D.2009	B06	09S11264		Medical History: Investigation for lymphadenopathy
TMA.01D.2009	B07	09S11264
TMA.01D.2009	B08	09S14719		Lymph node at liver hilum	Reactive lymph node.	52	F
TMA.01D.2009	B09	09S14719		Medical History: Hernia and noted lymph node on USS abdomen
TMA.01D.2009	B10	09S14719
TMA.01D.2009	B11	09S30516		Mesenteric lymph node	Mesenteric lymph node showing follicular hyperplasia.	4	M
TMA.01D.2009	B12	09S30516		Medical History: 2009 - Epigastric intussusception with mesenteric lymphadenopathy on scan
TMA.01D.2009	C01	09S30516
TMA.01D.2009	C02	09S31367		Mediastinal lymph node.	Reactive lymph node	61	M
TMA.01D.2009	C03	09S31367		Medical History: 2009 Infective endocarditis
TMA.01D.2009	C04	09S31367
TMA.01D.2009	C05	09S33103		Right cervical lymph node	Follicular hyperplasia and transformation of germinal centres/Reactive changes only.	18	M
TMA.01D.2009	C06	09S33103		Medical History: Investigation for lymphadenopathy
TMA.01D.2009	C07	09S33103
TMA.01D.2009	C08	10S34820	Has a later BM showing ET	Left axillary LN.	Reactive follicular hyperplasia.	14	M
TMA.01D.2009	C09	10S34820		Medical History: Investigation for lymphadenopathy
TMA.01D.2009	C10	10S34820
TMA.01D.2009	C11	Orientation	Liver - Ref:6800/08 A7
TMA.01D.2009	C12	10S20672	Crohns disease	LN-does not state site but small bowel and colon also biopsies so I think was mesenteric/abdominal	Reactive changes only. No granulomas.	25	M
TMA.01D.2009	D01	10S20672		Medical History: Crohn's disease
TMA.01D.2009	D02	10S20672
TMA.01D.2009	D03	10S7867		Lymph node, ileocecal region	Ileo-caecal lymph nodes: Reactive changes. No evidence of TB	21	M
TMA.01D.2009	D04	10S7867		Medical History: Investigation for night sweats, lymphadenopathy
TMA.01D.2009	D05	10S7867
TMA.01D.2009	D06	10S10308		Left level II neck lymph node - fresh + formalin.	Lymph node: Reactive follicular hyperplasia.	29	F
TMA.01D.2009	D07	10S10308		Medical History: Investigation for lymphadenopathy
TMA.01D.2009	D08	10S10308
TMA.01D.2009	D09	10S10154		Rt cervical lymph node level II.	The features are those of reactive changes only with no granuloma formation	31	F
TMA.01D.2009	D10	10S10154		Medical History: Investigation for lymphadenopathy
TMA.01D.2009	D11	10S10154
TMA.01D.2009	D12	10S7231		Lymph node, cervical right level 2a	The features are those of reactive changes only.	41	F
TMA.01D.2009	E01	10S7231		Medical History: Investigation for lymphadenopathy
TMA.01D.2009	E02	10S7231
TMA.01D.2009	E03	10S4041		Lymph node biopsy, right submandibular region	The features are those of reactive hyperplasia	21	M
TMA.01D.2009	E04	10S4041		Medical History: Investigation for lymphadenopathy
TMA.01D.2009	E05	10S4041
TMA.01D.2009	E06	10S2054		Lymph node, left neck	Follicular hyperplasia/Reactive lymph node	42	F
TMA.01D.2009	E07	10S2054		Unknown
TMA.01D.2009	E08	10S2054
TMA.01D.2009	E09	11S3395		Lymph node- submental	Follicular hyperplasia/The features are of reactive follicular hyperplasia.	32	F
TMA.01D.2009	E10	11S3395		Medical History: Investigation for lymphadenopathy
TMA.01D.2009	E11	11S3395
TMA.01D.2009	E12	Orientation	Liver - Ref:6800/08 A7
TMA.01D.2009	F01	11S9703		Right cervical lymph nodes	Follicular hyperplasia/Reactive follicular hyperplasia.	28	M
TMA.01D.2009	F02	11S9703		Medical History: Investigation for lymphadenopathy
TMA.01D.2009	F03	11S9703
TMA.01D.2009	F04	11S24738		Left neck level II lymph node	Follicular hyperplasia/Reactive changes only.	66	F
TMA.01D.2009	F05	11S24738		Medical History: Investigation for lymphadenopathy
TMA.01D.2009	F06	11S24738
TMA.01D.2009	F07	11S25736		Lymph node (right submandibular)	Reactive hyperplasia/reactive follicular hyperplasia.	67	F
TMA.01D.2009	F08	11S25736		Medical History: Investigation for lymphadenopathy
TMA.01D.2009	F09	11S25736
TMA.01D.2009	F10	11S27847		Left inguinal node biopsy	Progressive transformation of germinal centres	15	M
TMA.01D.2009	F11	11S27847		Medical History: Investigation for lymphadenopathy
TMA.01D.2009	F12	11S27847
TMA.01D.2009	G01	12S1264		mesenteric lymph node and iliac lymph node.	Follicular hyperplasia/Reactive changes	41	F
TMA.01D.2009	G02	12S1264
TMA.01D.2009	G03	12S1264
TMA.01D.2009	G04	12S5239		Lymph node, right groin	Follicular hyperplasia/reactive follicular hyperplasia.	18	M
TMA.01D.2009	G05	12S5239		Medical History: Investigation for lymphadenopathy
TMA.01D.2009	G06	12S5239
TMA.01D.2009	G07	12S30271		Lymph node right neck	Follicular hyperplasia/reactive follicular hyperplasia.	42	F
TMA.01D.2009	G08	12S30271		Medical History: Investigation for lymphadenopathy
TMA.01D.2009	G09	12S30271

## Sheet: Supplemental Table 2
Genome location	p_val	avg_log2FC	pct.1	pct.2	p_val_adj	overlap_gene	Open/ closed in Cγ1Cre; Atg7fl/fl
chr2-155019078-155019934	1.35312e-22	0.694728	0.321	0	1.7314e-17	a(ENSMUSG00000027596);Gm14226(ENSMUSG00000084897)	Close DNA region
chr6-146688649-146689547	5.09237e-19	-0.827992	0	0.288	6.516e-14		Open DNA region
chr2-156190178-156191056	8.79016e-10	0.433189	0.269	0.041	0.000112475		Close DNA region
chr6-146697819-146698765	4.08607e-09	-0.491306	0.006	0.169	0.000522837		Open DNA region
chr18-75046914-75047797	1.40288e-08	-0.438607	0.045	0.219	0.00179507	Dym(ENSMUSG00000035765)	Open DNA region
chr18-74285301-74286703	1.41148e-08	-0.615208	0.032	0.201	0.00180607	Cfap53(ENSMUSG00000035394)	Open DNA region
chr2-156299835-156300741	8.12243e-08	0.477099	0.109	0	0.0103931	Phf20(ENSMUSG00000038116)	Close DNA region
chr6-146674839-146675728	1.112e-07	-0.477274	0.128	0.342	0.0142287		Open DNA region
chr1-88260246-88261116	1.84113e-07	0.436727	0.679	0.406	0.0235584	Mroh2a(ENSMUSG00000079429)	Close DNA region
chrY-90741113-90741927	4.94459e-07	0.326271	0.141	0.009	0.0632691		Close DNA region
chr5-130255059-130255926	1.55003e-06	-0.251179	0.359	0.534	0.198336	Sbds(ENSMUSG00000025337);Tyw1(ENSMUSG00000056310)	Open DNA region
chr2-132281519-132282467	2.95916e-06	0.436453	0.224	0.055	0.378642	Cds2(ENSMUSG00000058793)	Close DNA region
chr13-99389941-99390839	3.13791e-06	0.569873	0.224	0.05	0.401514	Mrps27(ENSMUSG00000041632)	Close DNA region
chr15-73717765-73718657	3.84999e-06	0.434378	0.417	0.187	0.49263		Close DNA region
chr8-114816290-114817057	4.27859e-06	0.382257	0.186	0.032	0.547471	Wwox(ENSMUSG00000004637)	Close DNA region
chr15-96647125-96648050	4.32423e-06	-0.512087	0.038	0.178	0.553311		Open DNA region
chr19-37375795-37376707	4.49164e-06	0.263756	0.59	0.37	0.574732	Kif11(ENSMUSG00000012443)	Close DNA region
chr2-158178664-158179654	5.84357e-06	0.432103	0.154	0.023	0.74772		Close DNA region
chr7-132281978-132282875	5.9525e-06	0.455135	0.179	0.037	0.761658	Fgfr2(ENSMUSG00000030849);Chst15(ENSMUSG00000030930)	Close DNA region
chr13-108213959-108214850	9.80738e-06	0.362525	0.359	0.151	1	Elovl7(ENSMUSG00000021696)	Close DNA region
chr2-144228339-144229282	1.37216e-05	0.397755	0.186	0.041	1		Close DNA region
chr1-40072724-40073681	1.38663e-05	0.537692	0.212	0.059	1		Close DNA region
chr18-75456534-75457397	1.53507e-05	0.350661	0.122	0.018	1	Ctif(ENSMUSG00000052928)	Close DNA region
chr8-8996656-8997434	1.63177e-05	0.623381	0.212	0.055	1		Close DNA region
chr14-115040370-115041244	1.69142e-05	0.266345	0.603	0.37	1		Close DNA region
chr2-122572172-122573085	1.77587e-05	0.546199	0.237	0.068	1		Close DNA region
chrX-169978644-169979560	1.97243e-05	-0.374067	0.038	0.155	1	Mid1(ENSMUSG00000035299);G530011O06Rik(ENSMUSG00000072844);Gm15726(ENSMUSG00000087263)	Open DNA region
chr1-88252849-88253770	2.59898e-05	0.331886	0.744	0.548	1	Mroh2a(ENSMUSG00000079429)	Close DNA region
chr4-136120375-136121123	2.63544e-05	0.507002	0.154	0.027	1		Close DNA region
chr18-79074592-79075493	3.63418e-05	-0.436903	0.109	0.265	1	Setbp1(ENSMUSG00000024548)	Open DNA region
chr1-178526949-178527875	3.6596e-05	-0.399473	0.038	0.146	1		Open DNA region
chr4-149439573-149440505	4.20437e-05	0.423211	0.122	0.018	1		Close DNA region
chr10-54054256-54055167	5.13145e-05	0.438783	0.179	0.046	1	Man1a(ENSMUSG00000003746)	Close DNA region
chr1-52169800-52170711	6.76278e-05	0.367351	0.173	0.041	1	Gls(ENSMUSG00000026103)	Close DNA region
chr2-5378849-5379744	7.86567e-05	-0.259182	0.583	0.703	1	Camk1d(ENSMUSG00000039145)	Open DNA region
chr18-78141718-78142668	8.15083e-05	0.318212	0.256	0.096	1	Slc14a1(ENSMUSG00000059336)	Close DNA region
chr1-51508782-51509691	8.15589e-05	0.26291	0.128	0.023	1	Gm17767(ENSMUSG00000099413)	Close DNA region
chr2-127182524-127183459	0.000113558	0.289113	0.378	0.187	1		Close DNA region
chr13-99115311-99116230	0.000130497	-0.333475	0.038	0.146	1		Open DNA region
chr2-32289478-32290233	0.000132379	-0.299439	0.019	0.105	1	Golga2(ENSMUSG00000002546)	Open DNA region
chr8-47947529-47948008	0.000137735	0.327114	0.154	0.041	1	Wwc2(ENSMUSG00000031563)	Close DNA region
chr1-106274407-106275278	0.00014669	0.394122	0.224	0.078	1	Phlpp1(ENSMUSG00000044340)	Close DNA region
chr11-35090664-35091581	0.000148495	0.31843	0.423	0.219	1		Close DNA region
chr18-54831545-54832474	0.000148834	0.36789	0.186	0.05	1		Close DNA region
chr5-105648397-105649246	0.000153317	0.310075	0.404	0.233	1		Close DNA region
chr6-146845727-146846771	0.000166079	-0.372484	0.026	0.119	1		Open DNA region
chr17-71086819-71087709	0.000171127	0.42225	0.16	0.046	1	Myom1(ENSMUSG00000024049)	Close DNA region
chr19-60684207-60685036	0.000171848	0.384153	0.269	0.105	1		Close DNA region
chr17-75520894-75521824	0.000177553	-0.458323	0.038	0.142	1	Rasgrp3(ENSMUSG00000071042)	Open DNA region
chr17-8234519-8235328	0.000199464	0.400595	0.147	0.037	1		Close DNA region
chr19-53211876-53212785	0.000199525	0.383879	0.167	0.046	1	Add3(ENSMUSG00000025026)	Close DNA region
chr11-59505868-59506697	0.000202654	0.288783	0.391	0.215	1	Zkscan17(ENSMUSG00000020472);4933439C10Rik(ENSMUSG00000072893)	Close DNA region
chr13-97196376-97197239	0.000209596	0.367447	0.256	0.11	1	Hexb(ENSMUSG00000021665)	Close DNA region
chr11-60927009-60927921	0.000210832	0.310285	0.372	0.183	1	Map2k3os(ENSMUSG00000042549)	Close DNA region
chrX-169993793-169994645	0.000215278	-0.37126	0.09	0.205	1	Mid1(ENSMUSG00000035299)	Open DNA region
chr7-141338382-141339281	0.000244657	0.383239	0.244	0.096	1	Eps8l2(ENSMUSG00000025504)	Close DNA region
chr5-140811328-140812256	0.000251595	0.455914	0.147	0.037	1	Gna12(ENSMUSG00000000149)	Close DNA region
chr2-122221979-122222960	0.000291381	0.451305	0.141	0.032	1		Close DNA region
chr15-89122663-89123552	0.000306379	-0.250293	0.212	0.37	1	Tubgcp6(ENSMUSG00000051786);Hdac10(ENSMUSG00000062906)	Open DNA region
chr11-6522564-6523400	0.00031106	-0.327631	0.122	0.26	1		Open DNA region
chr15-36934701-36935522	0.000315677	0.341883	0.282	0.128	1		Close DNA region
chr18-80423729-80424547	0.000327355	-0.402167	0.077	0.187	1	Ctdp1(ENSMUSG00000033323)	Open DNA region
chr15-84968362-84969268	0.000335521	0.358991	0.122	0.023	1	5031439G07Rik(ENSMUSG00000036046)	Close DNA region
chr18-73762164-73762922	0.000339705	0.353731	0.321	0.146	1		Close DNA region
chr2-155295235-155296146	0.000339992	0.371329	0.333	0.146	1	Pigu(ENSMUSG00000038383)	Close DNA region
chr2-35429078-35429872	0.000340248	0.464333	0.154	0.046	1	Ggta1(ENSMUSG00000035778)	Close DNA region
chr8-88309143-88310028	0.000342889	0.299011	0.429	0.247	1	Adcy7(ENSMUSG00000031659)	Close DNA region
chr13-52031250-52032162	0.000382422	0.283177	0.122	0.023	1		Close DNA region
chr9-14089438-14090188	0.000388229	-0.371914	0.103	0.215	1	1700019J19Rik(ENSMUSG00000111489)	Open DNA region
chr15-95962730-95963437	0.000417427	0.28257	0.378	0.205	1	Ano6(ENSMUSG00000064210)	Close DNA region
chr18-12948874-12949845	0.000436288	-0.280647	0.365	0.493	1		Open DNA region
chr5-23783215-23784086	0.000458442	0.260317	0.391	0.205	1	Pus7(ENSMUSG00000057541)	Close DNA region
chr14-121367864-121368792	0.000462182	0.315273	0.109	0.027	1	Stk24(ENSMUSG00000063410)	Close DNA region
chr15-83032881-83033743	0.000462565	0.276906	0.179	0.055	1	Nfam1(ENSMUSG00000058099)	Close DNA region
chr8-126867355-126868210	0.000476303	-0.257106	0.314	0.434	1	Gm31718(ENSMUSG00000110697)	Open DNA region
chr14-30291332-30292159	0.000498956	0.313629	0.346	0.187	1	Cacna1d(ENSMUSG00000015968)	Close DNA region
chr2-122652085-122652980	0.000546644	0.250481	0.481	0.279	1		Close DNA region
chr13-44869229-44870139	0.000584669	-0.254416	0.455	0.566	1	Jarid2(ENSMUSG00000038518)	Open DNA region
chr6-42293046-42293970	0.00058733	0.353957	0.224	0.087	1	Clcn1(ENSMUSG00000029862)	Close DNA region
chr2-122610855-122611734	0.000621756	0.379432	0.282	0.123	1	Gatm(ENSMUSG00000027199)	Close DNA region
chr16-32172959-32173918	0.000623421	-0.354975	0.071	0.169	1		Open DNA region
chr4-63385546-63386455	0.000639086	0.255301	0.321	0.174	1	Akna(ENSMUSG00000039158);Aknaos(ENSMUSG00000086953)	Close DNA region
chr19-3898695-3899625	0.000652787	0.334051	0.186	0.059	1	Tcirg1(ENSMUSG00000001750)	Close DNA region
chr3-88254119-88255016	0.000667527	0.324437	0.141	0.041	1	Rhbg(ENSMUSG00000104445)	Close DNA region
chr1-39936141-39937058	0.000671817	0.283058	0.372	0.21	1	Map4k4(ENSMUSG00000026074)	Close DNA region
chr9-13509490-13510410	0.000679701	0.328392	0.263	0.11	1	Maml2(ENSMUSG00000031925)	Close DNA region
chr8-11214956-11215874	0.00068258	-0.322214	0.038	0.128	1	Col4a1(ENSMUSG00000031502)	Open DNA region
chr15-96607178-96608060	0.00069402	0.37617	0.167	0.059	1	Slc38a1(ENSMUSG00000023169)	Close DNA region
chr16-45619454-45620527	0.000728758	-0.413102	0.026	0.105	1	Gcsam(ENSMUSG00000022659)	Open DNA region
chr16-91534266-91535080	0.00073609	-0.29284	0.34	0.475	1		Open DNA region
chr1-106273472-106274174	0.000763724	0.364828	0.141	0.037	1	Phlpp1(ENSMUSG00000044340)	Close DNA region
chr1-128675289-128676210	0.000764863	0.304322	0.199	0.078	1		Close DNA region
chr13-49021433-49022351	0.000801525	0.324983	0.103	0.018	1		Close DNA region
chr11-54733204-54734129	0.000811454	0.293319	0.494	0.306	1	Cdc42se2(ENSMUSG00000052298);Gm12227(ENSMUSG00000086039)	Close DNA region
chr15-100388144-100389080	0.000816673	0.398787	0.224	0.082	1	Slc11a2(ENSMUSG00000023030)	Close DNA region
chr16-18234742-18235639	0.000817296	0.268828	0.365	0.196	1	Zdhhc8(ENSMUSG00000060166)	Close DNA region
chr13-56132236-56133159	0.000836856	0.285683	0.154	0.046	1	H2afy(ENSMUSG00000015937)	Close DNA region
chr19-53273265-53274125	0.000841472	-0.30566	0.026	0.1	1		Open DNA region
chr17-24540115-24541033	0.000848232	-0.25001	0.064	0.151	1	Gm33508(ENSMUSG00000117423)	Open DNA region
chr7-98868799-98869719	0.000863067	0.354804	0.122	0.027	1		Close DNA region
chr6-145103991-145104889	0.000887095	-0.308025	0.064	0.164	1		Open DNA region
chr10-30552055-30552913	0.000887552	0.453311	0.167	0.055	1	Trmt11(ENSMUSG00000019792)	Close DNA region
chr8-119786774-119787710	0.000910438	0.287885	0.135	0.037	1		Close DNA region
chr1-133353237-133354136	0.000912781	0.286502	0.128	0.037	1	Ren1(ENSMUSG00000070645)	Close DNA region
chr2-36202965-36203879	0.00102606	0.325433	0.506	0.347	1	Gm13429(ENSMUSG00000085141)	Close DNA region
chr8-119920736-119921645	0.00103174	0.422686	0.224	0.091	1	Usp10(ENSMUSG00000031826)	Close DNA region
chr13-24508716-24509615	0.00103465	0.342975	0.212	0.087	1	Ripor2(ENSMUSG00000036006)	Close DNA region
chr2-29260839-29261808	0.00103808	-0.406184	0.135	0.256	1		Open DNA region
chr4-20588941-20589856	0.00104017	0.296531	0.224	0.082	1	Nkain3(ENSMUSG00000055761)	Close DNA region
chr6-54460855-54461662	0.00106658	-0.436392	0.064	0.16	1	Wipf3(ENSMUSG00000086040)	Open DNA region
chr17-42781886-42782815	0.00108949	0.309951	0.115	0.027	1		Close DNA region
chr5-110800323-110801379	0.00109114	0.446101	0.237	0.1	1	Ulk1(ENSMUSG00000029512)	Close DNA region
chr15-101221374-101222295	0.00109556	-0.261547	0.038	0.123	1	A330009N23Rik(ENSMUSG00000097915);AU021063(ENSMUSG00000115944)	Open DNA region
chr4-130915398-130916265	0.00117347	0.2777	0.538	0.333	1	Laptm5(ENSMUSG00000028581)	Close DNA region
chr2-118896327-118897138	0.00118294	0.269169	0.167	0.064	1		Close DNA region
chr10-85003151-85004069	0.0011854	0.339693	0.269	0.128	1	Ric8b(ENSMUSG00000035620)	Close DNA region
chr8-27260929-27261726	0.00118622	0.27277	0.212	0.096	1	Eif4ebp1(ENSMUSG00000031490)	Close DNA region
chr18-60708316-60709252	0.00118788	0.381603	0.218	0.091	1	Ndst1(ENSMUSG00000054008)	Close DNA region
chr1-33742565-33743470	0.00118927	0.345528	0.128	0.041	1		Close DNA region
chr17-45474436-45475362	0.00129185	0.355382	0.205	0.078	1	Spats1(ENSMUSG00000023935)	Close DNA region
chr1-85687083-85687940	0.00131236	0.27576	0.231	0.091	1	Sp100(ENSMUSG00000026222)	Close DNA region
chr2-121212858-121213737	0.00133952	0.428235	0.109	0.023	1	Trp53bp1(ENSMUSG00000043909)	Close DNA region
chr15-100204326-100205267	0.00135715	0.376084	0.25	0.1	1	Dip2b(ENSMUSG00000023026)	Close DNA region
chr9-40630913-40631846	0.00139583	-0.275924	0.026	0.1	1		Open DNA region
chr5-147337437-147338122	0.001402	-0.28225	0.032	0.105	1	Flt3(ENSMUSG00000042817)	Open DNA region
chr1-75398426-75399322	0.00141696	0.326038	0.109	0.023	1	Speg(ENSMUSG00000026207)	Close DNA region
chr11-89092506-89093431	0.00146281	0.272105	0.269	0.132	1	Gm525(ENSMUSG00000072553)	Close DNA region
chr13-54189735-54190613	0.00152136	-0.304287	0.09	0.183	1		Open DNA region
chr1-106695464-106696376	0.0015456	0.251735	0.147	0.046	1	Bcl2(ENSMUSG00000057329)	Close DNA region
chr2-35680067-35680916	0.0015671	0.27444	0.141	0.05	1	Dab2ip(ENSMUSG00000026883)	Close DNA region
chr18-80424729-80425616	0.00158615	-0.302991	0.058	0.137	1	Ctdp1(ENSMUSG00000033323)	Open DNA region
chr2-152794073-152795002	0.00161705	0.37553	0.212	0.087	1	Bcl2l1(ENSMUSG00000007659)	Close DNA region
chr8-79680314-79681188	0.00163942	0.310767	0.141	0.046	1		Close DNA region
chr4-123018676-123019574	0.00163964	0.323515	0.103	0.023	1	Trit1(ENSMUSG00000028653)	Close DNA region
chr2-144239314-144239964	0.00165085	0.366716	0.16	0.055	1		Close DNA region
chr6-51580042-51580950	0.0016521	0.26287	0.122	0.037	1	Snx10(ENSMUSG00000038301)	Close DNA region
chr8-14350222-14351121	0.00166916	0.473803	0.25	0.114	1	Dlgap2(ENSMUSG00000047495)	Close DNA region
chr1-192107126-192108009	0.00168209	0.280514	0.147	0.041	1	Rcor3(ENSMUSG00000037395)	Close DNA region
chr2-93442823-93443761	0.00169552	0.348889	0.122	0.032	1	Cd82(ENSMUSG00000027215)	Close DNA region
chr9-17987370-17988268	0.0016983	-0.319238	0.058	0.142	1		Open DNA region
chr5-123296253-123297110	0.00172907	0.332604	0.128	0.032	1	Wdr66(ENSMUSG00000029442);Gm15857(ENSMUSG00000087063)	Close DNA region
chr11-101338171-101339094	0.00175271	0.395003	0.154	0.055	1	Aoc3(ENSMUSG00000019326)	Close DNA region
chr1-170152289-170153196	0.00176777	0.336479	0.295	0.146	1	Uap1(ENSMUSG00000026670)	Close DNA region
chr15-100004564-100005443	0.00182501	0.310417	0.141	0.046	1	Larp4(ENSMUSG00000023025)	Close DNA region
chr5-115231520-115232438	0.00183752	-0.292515	0.032	0.114	1		Open DNA region
chr4-48258024-48258689	0.00184371	-0.324397	0.141	0.247	1	Erp44(ENSMUSG00000028343)	Open DNA region
chr12-75599183-75600096	0.00190424	-0.348048	0.051	0.132	1		Open DNA region
chr11-117174666-117175565	0.00190735	-0.264498	0.071	0.174	1		Open DNA region
chr18-78045879-78046696	0.00190803	0.332677	0.115	0.027	1	Siglec15(ENSMUSG00000091055)	Close DNA region
chr9-70141041-70141974	0.00191013	0.320373	0.128	0.037	1	Fam81a(ENSMUSG00000032224)	Close DNA region
chr7-66192291-66193163	0.001921	0.305664	0.109	0.023	1		Close DNA region
chr2-32637666-32638550	0.00192567	0.284565	0.346	0.174	1		Close DNA region
chr14-50981881-50982300	0.00193392	0.36099	0.224	0.091	1		Close DNA region
chr2-181917254-181918154	0.00194475	-0.290726	0.064	0.146	1		Open DNA region
chr3-9843887-9844786	0.00196623	0.3196	0.16	0.059	1		Close DNA region
chr1-5170123-5171104	0.00197635	-0.345402	0.09	0.21	1		Open DNA region
chr18-76379937-76380743	0.00198309	-0.29101	0.038	0.114	1		Open DNA region
chr9-4259857-4260876	0.00201334	-0.331557	0.122	0.237	1		Open DNA region
chr5-142746878-142747729	0.00203698	0.282888	0.115	0.032	1	Tnrc18(ENSMUSG00000039477)	Close DNA region
chr2-164486011-164486895	0.00208038	0.268427	0.135	0.041	1	Dbndd2(ENSMUSG00000017734)	Close DNA region
chr6-113103513-113104402	0.00210709	0.271915	0.109	0.027	1	Setd5(ENSMUSG00000034269)	Close DNA region
chr10-60273413-60274280	0.00210821	0.28227	0.141	0.046	1		Close DNA region
chr1-159939165-159939989	0.00213966	0.332823	0.128	0.041	1		Close DNA region
chr1-106567228-106568122	0.00214118	-0.275873	0.058	0.142	1	Bcl2(ENSMUSG00000057329);D630008O14Rik(ENSMUSG00000054006)	Open DNA region
chr12-3983436-3984353	0.00214583	0.329269	0.192	0.078	1	Efr3b(ENSMUSG00000020658)	Close DNA region
chr13-99138610-99139545	0.00220465	-0.297192	0.026	0.105	1		Open DNA region
chr11-102572541-102573440	0.00224703	0.287684	0.128	0.037	1		Close DNA region
chr1-88261677-88262424	0.00226083	0.360715	0.372	0.228	1	Mroh2a(ENSMUSG00000079429)	Close DNA region
chr11-90029149-90030019	0.00229827	-0.297257	0.071	0.16	1		Open DNA region
chr11-73007547-73008364	0.00233695	0.27723	0.109	0.027	1	P2rx1(ENSMUSG00000020787)	Close DNA region
chr4-129569775-129570701	0.00234182	-0.270673	0.224	0.324	1	Lck(ENSMUSG00000000409)	Open DNA region
chr16-19052542-19053456	0.00238075	0.253866	0.218	0.11	1	2010309G21Rik(ENSMUSG00000106567)	Close DNA region
chr1-144200254-144201165	0.00243648	-0.291726	0.135	0.237	1		Open DNA region
chr8-95390934-95391864	0.00243774	-0.321865	0.064	0.146	1		Open DNA region
chr6-33051391-33052303	0.00246742	0.287449	0.199	0.091	1	Chchd3(ENSMUSG00000053768)	Close DNA region
chr11-4121469-4122361	0.00246996	-0.285202	0.212	0.329	1	Sec14l2(ENSMUSG00000003585)	Open DNA region
chr19-45811851-45812711	0.00248217	0.307166	0.205	0.082	1	Kcnip2(ENSMUSG00000025221)	Close DNA region
chr14-121866532-121867314	0.00249433	-0.342351	0.064	0.142	1		Open DNA region
chr4-42876644-42877547	0.00257363	0.27702	0.122	0.037	1		Close DNA region
chr19-11263067-11263343	0.00264822	0.335057	0.154	0.055	1	4930526L06Rik(ENSMUSG00000097091);Ms4a1(ENSMUSG00000024673)	Close DNA region
chr1-184235342-184236256	0.00269693	0.311369	0.128	0.037	1		Close DNA region
chr13-76055995-76056787	0.00272286	0.274221	0.167	0.068	1	Gpr150(ENSMUSG00000045509)	Close DNA region
chr9-61198787-61199700	0.00272775	0.297629	0.314	0.178	1		Close DNA region
chr6-144922589-144923437	0.00274146	0.294196	0.205	0.087	1		Close DNA region
chr1-23833941-23834858	0.0027638	0.382474	0.346	0.196	1	B3gat2(ENSMUSG00000026156)	Close DNA region
chr2-179948489-179949374	0.00276697	0.327855	0.154	0.059	1	Taf4(ENSMUSG00000039117)	Close DNA region
chr3-105825361-105826264	0.0027696	0.287405	0.224	0.11	1		Close DNA region
chr8-45816780-45817690	0.00277136	-0.291557	0.071	0.155	1	Sorbs2(ENSMUSG00000031626);Sorbs2os(ENSMUSG00000085440)	Open DNA region
chr15-55546911-55547806	0.00277163	-0.279397	0.032	0.1	1	Mrpl13(ENSMUSG00000022370)	Open DNA region
chr2-6405014-6405927	0.00277228	0.266525	0.141	0.041	1	Usp6nl(ENSMUSG00000039046)	Close DNA region
chr13-30888286-30889169	0.00278859	-0.265455	0.032	0.1	1	Exoc2(ENSMUSG00000021357)	Open DNA region
chr2-170173931-170174766	0.00287026	0.287219	0.199	0.087	1		Close DNA region
chr3-97972534-97973443	0.00291654	0.301049	0.186	0.073	1		Close DNA region
chr10-117433694-117434306	0.00292282	0.301784	0.237	0.119	1		Close DNA region
chr11-95340502-95341396	0.00295716	0.361808	0.288	0.146	1	Fam117a(ENSMUSG00000038893)	Close DNA region
chr2-22864379-22865280	0.00296806	0.25824	0.147	0.055	1	Apbb1ip(ENSMUSG00000026786)	Close DNA region
chr8-125028524-125029420	0.00299073	0.266826	0.237	0.114	1	Tsnax(ENSMUSG00000056820)	Close DNA region
chr3-116711728-116712640	0.00302546	0.251763	0.327	0.178	1	Slc35a3(ENSMUSG00000027957)	Close DNA region
chr5-21372257-21373171	0.00303943	0.263497	0.16	0.055	1	Ccdc146(ENSMUSG00000064280);Fgl2(ENSMUSG00000039899)	Close DNA region
chr13-117235192-117236126	0.00304266	-0.262286	0.071	0.155	1	Emb(ENSMUSG00000021728)	Open DNA region
chr1-14686071-14687120	0.00308692	0.388547	0.109	0.027	1		Close DNA region
chr17-46848460-46849362	0.00315729	0.338665	0.154	0.05	1	Bicral(ENSMUSG00000036568)	Close DNA region
chr19-61234298-61235223	0.00319635	0.356986	0.122	0.037	1		Close DNA region
chr16-5092986-5093724	0.00325917	0.361279	0.128	0.046	1	Ppl(ENSMUSG00000039457)	Close DNA region
chr13-5887938-5888791	0.00338641	0.278191	0.173	0.078	1	Gm47507(ENSMUSG00000113757)	Close DNA region
chr13-32964922-32965798	0.00344182	0.280482	0.212	0.105	1	Serpinb6b(ENSMUSG00000042842)	Close DNA region
chr13-63496784-63497566	0.00351429	0.29611	0.109	0.027	1	Fancc(ENSMUSG00000021461)	Close DNA region
chr19-7224847-7225598	0.00352203	0.319276	0.103	0.023	1		Close DNA region
chr2-35767486-35768308	0.00355447	0.373295	0.103	0.027	1	Ttll11(ENSMUSG00000026885)	Close DNA region
chr6-90688470-90689396	0.00356712	0.355446	0.199	0.082	1	Iqsec1(ENSMUSG00000034312)	Close DNA region
chr9-71017246-71017677	0.00359912	0.366237	0.276	0.151	1		Close DNA region
chr14-70061883-70062826	0.00361034	-0.281625	0.141	0.233	1		Open DNA region
chr6-146795559-146796509	0.00366944	-0.256796	0.038	0.119	1	Arntl2(ENSMUSG00000040187)	Open DNA region
chr4-11762846-11763779	0.00369767	0.269078	0.449	0.274	1	Cdh17(ENSMUSG00000028217)	Close DNA region
chr7-132816222-132817054	0.00369968	-0.292605	0.038	0.105	1	Fgfr2(ENSMUSG00000030849)	Open DNA region
chr16-18074587-18075364	0.00370191	0.346909	0.321	0.187	1	Prodh(ENSMUSG00000003526)	Close DNA region
chr5-142723285-142724176	0.00371225	0.29104	0.199	0.078	1		Close DNA region
chr16-22547893-22548808	0.00371978	0.267192	0.301	0.187	1	Dgkg(ENSMUSG00000022861);Gm15651(ENSMUSG00000089663)	Close DNA region
chr17-75477399-75478175	0.00382891	0.333526	0.256	0.132	1	Rasgrp3(ENSMUSG00000071042)	Close DNA region
chr4-57720713-57721593	0.00386814	0.331366	0.321	0.178	1	Pakap(ENSMUSG00000038729)	Close DNA region
chr15-25648020-25648926	0.00387465	0.346056	0.16	0.064	1	Myo10(ENSMUSG00000022272)	Close DNA region
chr5-120133752-120134652	0.00395997	0.285252	0.135	0.041	1	Rbm19(ENSMUSG00000029594);Gm10390(ENSMUSG00000097368)	Close DNA region
chr5-113871976-113872713	0.00397269	0.292519	0.167	0.064	1	Coro1c(ENSMUSG00000004530)	Close DNA region
chr3-68719047-68719802	0.00400003	-0.326508	0.083	0.174	1		Open DNA region
chr13-23950651-23951810	0.00400743	0.26126	0.109	0.027	1		Close DNA region
chr3-144027305-144028236	0.00402515	-0.341015	0.083	0.183	1		Open DNA region
chr7-44955355-44956261	0.00404788	0.259565	0.115	0.032	1	Tsks(ENSMUSG00000059891)	Close DNA region
chr11-113507945-113508866	0.00408322	0.290736	0.115	0.032	1	Slc39a11(ENSMUSG00000041654)	Close DNA region
chr6-144910111-144911037	0.00408437	0.331134	0.276	0.151	1		Close DNA region
chr15-100410802-100411720	0.00411851	0.365831	0.167	0.059	1	Slc11a2(ENSMUSG00000023030)	Close DNA region
chr13-38512897-38513827	0.00417615	0.292047	0.103	0.027	1	Txndc5(ENSMUSG00000038991)	Close DNA region
chr2-19646186-19646802	0.00422279	0.38917	0.179	0.078	1		Close DNA region
chr19-46528471-46529361	0.00423469	0.288858	0.327	0.183	1		Close DNA region
chr10-61625473-61626428	0.00430306	0.291663	0.115	0.037	1	Npffr1(ENSMUSG00000020090)	Close DNA region
chr9-57759087-57760002	0.00431321	0.262412	0.186	0.078	1	Clk3(ENSMUSG00000032316)	Close DNA region
chr7-123023330-123024290	0.00435008	-0.282734	0.038	0.119	1		Open DNA region
chr13-64274561-64275445	0.00437674	0.287422	0.276	0.151	1	Cdc14b(ENSMUSG00000033102);Prxl2c(ENSMUSG00000021482)	Close DNA region
chr15-7084804-7085715	0.00440258	0.266288	0.244	0.114	1		Close DNA region
chr2-132511120-132511830	0.00445864	0.255026	0.16	0.064	1	1700026D11Rik(ENSMUSG00000086379)	Close DNA region
chr14-25839428-25840191	0.00454347	-0.326797	0.038	0.105	1		Open DNA region
chr13-99125828-99126659	0.00468792	-0.306409	0.038	0.11	1		Open DNA region
chr8-88638732-88639456	0.00470581	-0.279498	0.045	0.123	1		Open DNA region
chr5-88772657-88773458	0.00471674	0.386008	0.179	0.068	1	Dck(ENSMUSG00000029366)	Close DNA region
chr5-112384584-112385509	0.00476631	0.265008	0.141	0.059	1	Asphd2(ENSMUSG00000029348)	Close DNA region
chr2-127305847-127306722	0.00478208	0.269981	0.109	0.032	1		Close DNA region
chr9-13867377-13868232	0.00480836	0.394359	0.128	0.037	1		Close DNA region
chr1-38626994-38627915	0.00486634	0.254733	0.295	0.151	1	Aff3(ENSMUSG00000037138)	Close DNA region
chr3-8963711-8964598	0.00487378	0.255065	0.154	0.055	1	Tpd52(ENSMUSG00000027506)	Close DNA region
chr11-24149117-24150026	0.00487754	0.323033	0.141	0.055	1	Bcl11a(ENSMUSG00000000861)	Close DNA region
chr9-78645798-78646747	0.00490048	-0.281425	0.038	0.1	1	Cd109(ENSMUSG00000046186)	Open DNA region
chr10-84863287-84864189	0.00492408	0.293525	0.167	0.064	1	Rfx4(ENSMUSG00000020037)	Close DNA region
chr7-92538552-92539562	0.00502851	-0.34481	0.064	0.155	1		Open DNA region
chr15-32229786-32230712	0.00504848	0.303277	0.179	0.078	1		Close DNA region
chr12-55230236-55231136	0.00510981	0.292427	0.128	0.041	1	Srp54c(ENSMUSG00000079108)	Close DNA region
chr12-54996805-54997654	0.00512456	0.291728	0.231	0.105	1	Baz1a(ENSMUSG00000035021)	Close DNA region
chr4-47424994-47425929	0.0051359	0.355772	0.128	0.041	1		Close DNA region
chr14-62372059-62373013	0.00517715	-0.331327	0.103	0.201	1	Rnaseh2b(ENSMUSG00000021932)	Open DNA region
chr6-38575837-38576747	0.0051909	0.281439	0.199	0.078	1	Luc7l2(ENSMUSG00000029823)	Close DNA region
chr5-92561483-92562503	0.00519245	0.421809	0.179	0.078	1	Fam47e(ENSMUSG00000057068)	Close DNA region
chr16-20692844-20693748	0.00524601	0.268074	0.346	0.187	1	Eif4g1(ENSMUSG00000045983);Fam131a(ENSMUSG00000050821)	Close DNA region
chr11-46847767-46848539	0.00526203	0.415828	0.276	0.142	1		Close DNA region
chr16-10859561-10860492	0.00533186	0.276223	0.359	0.228	1	Rmi2(ENSMUSG00000037991)	Close DNA region
chr8-126854060-126855035	0.00535429	-0.295374	0.135	0.233	1	Gm31718(ENSMUSG00000110697)	Open DNA region
chr16-55954000-55954888	0.00542772	-0.308324	0.032	0.1	1		Open DNA region
chr19-41850712-41851631	0.00550273	0.315764	0.192	0.087	1		Close DNA region
chr9-71543401-71544280	0.00558979	0.257773	0.147	0.055	1	Myzap(ENSMUSG00000041361)	Close DNA region
chr6-145020357-145021269	0.00560834	0.331666	0.128	0.046	1	Bcat1(ENSMUSG00000030268)	Close DNA region
chr13-41079199-41080108	0.00561599	-0.254163	0.038	0.1	1	Mak(ENSMUSG00000021363)	Open DNA region
chr2-163228790-163229707	0.00567702	0.305174	0.237	0.114	1	Tox2(ENSMUSG00000074607)	Close DNA region
chr1-33595667-33596487	0.00568412	0.264674	0.154	0.064	1	Prim2(ENSMUSG00000026134)	Close DNA region
chr18-68191518-68192459	0.00571055	0.36108	0.192	0.091	1	Ldlrad4(ENSMUSG00000024544)	Close DNA region
chr3-147863079-147863974	0.00573083	-0.311107	0.045	0.119	1		Open DNA region
chr1-156993855-156994735	0.00573277	0.308483	0.224	0.11	1	Gm28694(ENSMUSG00000101768)	Close DNA region
chr3-58690334-58691112	0.00581034	-0.259065	0.122	0.21	1	Siah2(ENSMUSG00000036432)	Open DNA region
chr5-148386501-148387405	0.00582367	-0.27536	0.09	0.169	1	Slc7a1(ENSMUSG00000041313)	Open DNA region
chr10-75947830-75948695	0.00587732	0.287788	0.231	0.11	1	Vpreb3(ENSMUSG00000000903)	Close DNA region
chr10-21112512-21113388	0.00596426	0.305973	0.16	0.059	1		Close DNA region
chr16-33704040-33704914	0.00598231	0.288851	0.103	0.032	1	Heg1(ENSMUSG00000075254)	Close DNA region
chr1-179506660-179507639	0.00601685	0.296683	0.135	0.046	1	Smyd3(ENSMUSG00000055067)	Close DNA region
chr9-66069370-66070203	0.00603876	0.264812	0.314	0.187	1	Snx22(ENSMUSG00000039452)	Close DNA region
chr8-114630135-114631007	0.00608149	0.339664	0.372	0.215	1	Wwox(ENSMUSG00000004637)	Close DNA region
chr4-63486272-63487189	0.00609233	-0.276118	0.058	0.146	1	Whrn(ENSMUSG00000039137)	Open DNA region
chr7-28567992-28568912	0.00619558	0.254532	0.154	0.055	1	Samd4b(ENSMUSG00000109336);Pak4(ENSMUSG00000030602)	Close DNA region
chr19-45813162-45813938	0.00625519	0.266869	0.115	0.032	1	Kcnip2(ENSMUSG00000025221)	Close DNA region
chr11-116607478-116608353	0.00626493	0.253236	0.269	0.142	1	Rhbdf2(ENSMUSG00000020806)	Close DNA region
chr16-10966712-10967670	0.0062987	-0.272016	0.045	0.114	1	Litaf(ENSMUSG00000022500)	Open DNA region
chr10-70116158-70117106	0.00632962	-0.307855	0.09	0.174	1	Ccdc6(ENSMUSG00000048701)	Open DNA region
chr14-33231071-33231976	0.00645331	0.276764	0.212	0.105	1	Arhgap22(ENSMUSG00000063506)	Close DNA region
chr8-119926234-119927111	0.00645883	0.253219	0.205	0.091	1	Usp10(ENSMUSG00000031826)	Close DNA region
chr14-62867354-62868218	0.00648799	0.296724	0.16	0.068	1	Wdfy2(ENSMUSG00000014547)	Close DNA region
chr1-78422360-78423258	0.00671841	0.254965	0.359	0.215	1	Farsb(ENSMUSG00000026245)	Close DNA region
chr17-34382928-34383813	0.00675001	-0.273521	0.045	0.11	1	Btnl1(ENSMUSG00000062638)	Open DNA region
chr11-44742859-44743617	0.00682676	0.338927	0.141	0.05	1	Ebf1(ENSMUSG00000057098)	Close DNA region
chr8-14348826-14349767	0.00683767	0.400146	0.269	0.142	1	Dlgap2(ENSMUSG00000047495)	Close DNA region
chr3-89888960-89889835	0.00684141	0.363735	0.186	0.078	1	Il6ra(ENSMUSG00000027947)	Close DNA region
chr2-31987631-31988566	0.00685683	0.309686	0.141	0.055	1	Nup214(ENSMUSG00000001855)	Close DNA region
chr4-37261060-37261960	0.00689354	-0.287544	0.205	0.324	1	Gm12374(ENSMUSG00000086026)	Open DNA region
chr2-153861730-153862647	0.00707882	0.340685	0.218	0.105	1	Sun5(ENSMUSG00000027480)	Close DNA region
chr13-32927779-32928481	0.00708971	-0.256382	0.038	0.1	1		Open DNA region
chr4-131392311-131393211	0.00709349	-0.354908	0.032	0.1	1		Open DNA region
chr2-46360035-46360951	0.0071128	0.325418	0.103	0.027	1		Close DNA region
chr15-62195173-62196084	0.00713282	0.274884	0.122	0.05	1	Pvt1(ENSMUSG00000097039)	Close DNA region
chr11-97575403-97576195	0.00732745	-0.253647	0.096	0.178	1	Srcin1(ENSMUSG00000038453)	Open DNA region
chr8-116004188-116005158	0.00735659	-0.287982	0.09	0.183	1		Open DNA region
chr8-104343716-104344627	0.00737351	0.255531	0.192	0.087	1	Cmtm3(ENSMUSG00000031875)	Close DNA region
chr16-36723688-36724577	0.00745905	0.268353	0.173	0.073	1	Ildr1(ENSMUSG00000022900)	Close DNA region
chr17-28689293-28690024	0.00747286	-0.277904	0.071	0.146	1	Slc26a8(ENSMUSG00000036196)	Open DNA region
chr13-34663506-34664419	0.00747465	0.255985	0.122	0.041	1	Gm15908(ENSMUSG00000086786)	Close DNA region
chr19-27679060-27679963	0.00757749	-0.327441	0.154	0.247	1		Open DNA region
chr14-57537384-57538319	0.0076341	0.257708	0.135	0.05	1	Il17d(ENSMUSG00000050222)	Close DNA region
chr8-106402996-106403906	0.00767161	0.256188	0.135	0.046	1		Close DNA region
chr7-126472018-126472969	0.00771841	0.251197	0.147	0.064	1	Sh2b1(ENSMUSG00000030733)	Close DNA region
chr11-69235046-69235878	0.00772824	0.2555	0.269	0.142	1	Gucy2e(ENSMUSG00000020890)	Close DNA region
chr4-46328607-46329571	0.00778041	0.386455	0.109	0.037	1	Gm12446(ENSMUSG00000087383)	Close DNA region
chr2-157058429-157059360	0.00781221	0.332819	0.147	0.059	1	Soga1(ENSMUSG00000055485)	Close DNA region
chr3-21932569-21933480	0.00784462	0.319825	0.122	0.046	1		Close DNA region
chr2-153313956-153314871	0.00791926	0.3035	0.128	0.046	1	Kif3b(ENSMUSG00000027475)	Close DNA region
chr2-121480250-121481163	0.00792264	0.256412	0.122	0.041	1		Close DNA region
chr2-166771170-166772066	0.00792874	0.260402	0.135	0.05	1		Close DNA region
chr11-85197432-85198322	0.008019	0.35964	0.218	0.114	1	Appbp2(ENSMUSG00000018481)	Close DNA region
chr11-117349242-117350104	0.0081052	0.270977	0.333	0.205	1	Sept9(ENSMUSG00000059248)	Close DNA region
chr5-37088062-37088951	0.00812606	0.33594	0.282	0.155	1	Jakmip1(ENSMUSG00000063646);Gm1043(ENSMUSG00000117286)	Close DNA region
chr7-137408663-137409548	0.00814074	0.32064	0.205	0.096	1	9430038I01Rik(ENSMUSG00000040139)	Close DNA region
chr2-165792653-165793408	0.00818531	0.271725	0.179	0.087	1	Zmynd8(ENSMUSG00000039671)	Close DNA region
chr1-133135642-133136500	0.0082247	0.251543	0.109	0.037	1	Ppp1r15b(ENSMUSG00000046062)	Close DNA region
chr4-25271627-25272417	0.00831431	0.340831	0.154	0.064	1	Ufl1(ENSMUSG00000040359)	Close DNA region
chr15-66963006-66963772	0.0083402	0.268955	0.115	0.041	1	Ndrg1(ENSMUSG00000005125)	Close DNA region
chr6-39332025-39332911	0.00846341	0.291878	0.147	0.059	1		Close DNA region
chr7-44670498-44671427	0.0084885	-0.316433	0.096	0.183	1	Myh14(ENSMUSG00000030739);2310016G11Rik(ENSMUSG00000070574)	Open DNA region
chr3-135637432-135638285	0.0085113	0.283325	0.103	0.032	1	Nfkb1(ENSMUSG00000028163)	Close DNA region
chr10-59900937-59901650	0.00851518	-0.263102	0.071	0.164	1		Open DNA region
chr7-113294909-113295864	0.00853455	0.264896	0.301	0.164	1	Arntl(ENSMUSG00000055116);Gm45355(ENSMUSG00000109959)	Close DNA region
chr11-116226203-116227117	0.00855779	0.267203	0.135	0.05	1	Evpl(ENSMUSG00000034282)	Close DNA region
chr2-25361570-25362465	0.00856066	0.336456	0.16	0.068	1	Uap1l1(ENSMUSG00000026956)	Close DNA region
chr15-83249388-83250181	0.00864338	0.389758	0.199	0.091	1	A4galt(ENSMUSG00000047878)	Close DNA region
chr8-18724563-18725384	0.00865745	0.352494	0.244	0.128	1	Mcph1(ENSMUSG00000039842);Angpt2(ENSMUSG00000031465)	Close DNA region
chr5-91696746-91697688	0.0087242	-0.349499	0.051	0.114	1		Open DNA region
chr12-113277461-113278402	0.00878006	0.359729	0.154	0.064	1		Close DNA region
chr16-94028105-94029040	0.00879412	0.395528	0.154	0.064	1		Close DNA region
chr5-123083247-123084192	0.00891295	-0.295567	0.115	0.201	1	Tmem120b(ENSMUSG00000054434)	Open DNA region
chr9-55540642-55541516	0.0089649	0.279661	0.154	0.064	1	Isl2(ENSMUSG00000032318);Gm17226(ENSMUSG00000090270)	Close DNA region
chr1-88283426-88284351	0.00911387	0.302193	0.365	0.237	1	Trpm8(ENSMUSG00000036251)	Close DNA region
chr18-32197915-32198812	0.0092119	0.287758	0.122	0.041	1	Map3k2(ENSMUSG00000024383)	Close DNA region
chr11-53306674-53307463	0.0092148	0.339715	0.173	0.078	1		Close DNA region
chr3-89299268-89300145	0.00932762	0.263197	0.122	0.041	1		Close DNA region
chr12-78977787-78978686	0.00932906	0.302472	0.192	0.087	1	Tmem229b(ENSMUSG00000046157)	Close DNA region
chr12-69288575-69289382	0.00938383	-0.310943	0.051	0.114	1		Open DNA region
chr9-83387884-83388763	0.00945962	0.302474	0.128	0.05	1		Close DNA region
chr2-127362337-127363112	0.00949681	0.256264	0.147	0.064	1		Close DNA region
chr6-144579084-144580032	0.00950739	0.361346	0.212	0.11	1	Sox5(ENSMUSG00000041540)	Close DNA region
chr11-20041129-20041957	0.00959216	0.332811	0.167	0.068	1		Close DNA region
chr5-147063080-147063955	0.00962875	-0.272189	0.051	0.119	1	Lnx2(ENSMUSG00000016520)	Open DNA region
chr9-14893286-14894226	0.00968475	0.280139	0.115	0.041	1	Izumo1r(ENSMUSG00000031933)	Close DNA region
chr14-27364718-27365467	0.00968951	0.273295	0.167	0.068	1	Arhgef3(ENSMUSG00000021895)	Close DNA region
chr3-84305039-84305903	0.00973781	-0.254578	0.064	0.137	1	Trim2(ENSMUSG00000027993)	Open DNA region
chr16-31047916-31048851	0.00980728	0.324089	0.212	0.11	1	Xxylt1(ENSMUSG00000047434)	Close DNA region
chr1-156715832-156716757	0.00986291	-0.267033	0.083	0.155	1	Fam20b(ENSMUSG00000033557)	Open DNA region
chr5-147526167-147526643	0.00996369	0.316649	0.109	0.037	1	Pan3(ENSMUSG00000029647)	Close DNA region
chr1-136018749-136019436	0.0101165	0.259082	0.122	0.046	1	Tmem9(ENSMUSG00000026411)	Close DNA region
chr11-94587238-94588144	0.0101834	0.328032	0.224	0.11	1	Acsf2(ENSMUSG00000076435)	Close DNA region
chr16-8747642-8748510	0.0102073	0.274143	0.173	0.082	1	Usp7(ENSMUSG00000022710)	Close DNA region
chr6-51362370-51363259	0.0102133	0.26706	0.224	0.11	1		Close DNA region
chrX-57221590-57222428	0.0102186	0.270366	0.147	0.055	1	Cd40lg(ENSMUSG00000031132)	Close DNA region
chr19-11989076-11989989	0.0102885	0.254821	0.154	0.064	1	Osbp(ENSMUSG00000024687)	Close DNA region
chr15-103183262-103184183	0.0104071	0.290314	0.327	0.219	1		Close DNA region
chr6-108326169-108326840	0.0105506	-0.290283	0.058	0.123	1	Itpr1(ENSMUSG00000030102)	Open DNA region
chr14-64183847-64184707	0.0106966	0.365155	0.135	0.059	1	Msra(ENSMUSG00000054733)	Close DNA region
chr16-57259454-57260368	0.0107624	0.255322	0.115	0.032	1		Close DNA region
chr19-29484265-29485144	0.0108011	0.303325	0.269	0.151	1	A930007I19Rik(ENSMUSG00000097855)	Close DNA region
chr1-156922792-156923601	0.0108215	-0.279302	0.096	0.183	1	Ralgps2(ENSMUSG00000026594)	Open DNA region
chr11-61620033-61620852	0.0108419	0.293193	0.244	0.132	1		Close DNA region
chr7-44568483-44569274	0.0108968	-0.301119	0.045	0.11	1		Open DNA region
chr13-100697195-100698071	0.0109118	0.307314	0.103	0.032	1	Ccdc125(ENSMUSG00000048924)	Close DNA region
chr11-21164292-21165240	0.010963	0.270595	0.103	0.041	1		Close DNA region
chr7-75787178-75787975	0.0109749	0.279617	0.212	0.11	1		Close DNA region
chr15-36986985-36987874	0.0109825	0.263205	0.378	0.233	1		Close DNA region
chr9-80086297-80087254	0.0110083	0.29773	0.154	0.068	1	Senp6(ENSMUSG00000034252)	Close DNA region
chr19-41629238-41630161	0.011128	0.263099	0.128	0.05	1	Slit1(ENSMUSG00000025020)	Close DNA region
chr6-82753217-82754160	0.0111568	0.354218	0.224	0.11	1	Hk2(ENSMUSG00000000628)	Close DNA region
chr6-117249734-117250544	0.0113966	0.378385	0.147	0.064	1		Close DNA region
chr17-26202767-26203291	0.0116889	0.268607	0.173	0.078	1	Arhgdig(ENSMUSG00000073433);Rgs11(ENSMUSG00000024186)	Close DNA region
chr11-6597332-6598226	0.0116945	0.25838	0.115	0.041	1	Nacad(ENSMUSG00000041073)	Close DNA region
chr14-50976265-50977192	0.0117411	0.278069	0.205	0.1	1		Close DNA region
chr1-74367982-74368903	0.0119043	0.256298	0.147	0.059	1	Catip(ENSMUSG00000073650)	Close DNA region
chr15-100635008-100635838	0.0119396	0.29043	0.147	0.064	1	Smagp(ENSMUSG00000053559)	Close DNA region
chr15-73109950-73110848	0.0119942	-0.269263	0.083	0.151	1	Ago2(ENSMUSG00000036698)	Open DNA region
chr1-159963118-159964034	0.0121246	0.259535	0.115	0.041	1		Close DNA region
chrX-101754401-101755681	0.0121398	-0.28673	0.051	0.119	1		Open DNA region
chr2-52476499-52477411	0.012245	0.277509	0.135	0.055	1	Cacnb4(ENSMUSG00000017412)	Close DNA region
chrX-142826359-142827255	0.0122705	0.288962	0.115	0.046	1	Tmem164(ENSMUSG00000047045)	Close DNA region
chr10-108155393-108156289	0.0123932	-0.252047	0.122	0.192	1		Open DNA region
chr6-50393813-50394689	0.0125536	-0.270478	0.09	0.16	1	Osbpl3(ENSMUSG00000029822)	Open DNA region
chr18-34851468-34852353	0.0125565	-0.259994	0.128	0.21	1		Open DNA region
chr1-154726412-154727358	0.0126978	0.277223	0.103	0.037	1	Cacna1e(ENSMUSG00000004110)	Close DNA region
chr15-62171314-62172245	0.0127169	-0.271166	0.122	0.205	1	Pvt1(ENSMUSG00000097039)	Open DNA region
chr6-84008309-84009241	0.0127271	0.316204	0.135	0.046	1	Dysf(ENSMUSG00000033788);Gm33024(ENSMUSG00000107682)	Close DNA region
chr18-70538967-70539875	0.0127355	0.309089	0.417	0.288	1		Close DNA region
chr11-113545963-113546899	0.0127466	0.265405	0.109	0.041	1	Slc39a11(ENSMUSG00000041654)	Close DNA region
chr15-80939263-80940108	0.0130568	-0.27763	0.077	0.146	1	Tnrc6b(ENSMUSG00000047888)	Open DNA region
chr8-79496004-79496958	0.0130701	0.360513	0.135	0.055	1	Gm45602(ENSMUSG00000109774)	Close DNA region
chr15-76446564-76447461	0.0131462	0.269061	0.103	0.037	1	Mroh1(ENSMUSG00000022558)	Close DNA region
chr17-87745887-87746817	0.0131772	0.282807	0.179	0.087	1	Kcnk12(ENSMUSG00000050138)	Close DNA region
chr17-5138494-5139378	0.0133306	0.25286	0.224	0.114	1	Arid1b(ENSMUSG00000069729)	Close DNA region
chr2-91921463-91922231	0.013407	0.277429	0.282	0.164	1		Close DNA region
chr3-98042688-98043602	0.0134987	0.289141	0.128	0.05	1	Notch2(ENSMUSG00000027878)	Close DNA region
chr1-35822079-35823000	0.0135601	0.314103	0.327	0.201	1		Close DNA region
chr13-83525548-83526314	0.0135779	0.254376	0.154	0.064	1	Mef2c(ENSMUSG00000005583)	Close DNA region
chr1-154325939-154326848	0.0136886	0.384624	0.147	0.064	1		Close DNA region
chr1-64087746-64088589	0.0138745	0.260538	0.212	0.105	1	Klf7(ENSMUSG00000025959);Gm13748(ENSMUSG00000086836)	Close DNA region
chr11-24173976-24174882	0.013905	0.253322	0.109	0.037	1	Bcl11a(ENSMUSG00000000861)	Close DNA region
chr6-88758058-88758729	0.0139174	0.306512	0.154	0.078	1	Mgll(ENSMUSG00000033174)	Close DNA region
chr1-125438793-125439514	0.0139228	0.274546	0.205	0.1	1		Close DNA region
chr11-84067911-84068840	0.0140477	0.255177	0.385	0.242	1	Dusp14(ENSMUSG00000018648)	Close DNA region
chr19-4144531-4145449	0.0140792	0.252409	0.231	0.119	1	Gpr152(ENSMUSG00000044724)	Close DNA region
chr9-29647365-29648544	0.0141144	0.311626	0.128	0.05	1	Ntm(ENSMUSG00000059974)	Close DNA region
chr7-141949244-141950141	0.0141564	0.259728	0.365	0.228	1	Gm20501(ENSMUSG00000092536);Brsk2(ENSMUSG00000053046)	Close DNA region
chr5-41646334-41647320	0.0142682	0.334005	0.179	0.087	1	Rab28(ENSMUSG00000029128)	Close DNA region
chr17-32505844-32506816	0.0144187	0.254158	0.16	0.068	1	Cyp4f17(ENSMUSG00000091586)	Close DNA region
chr2-27304607-27305036	0.0144695	0.301109	0.122	0.046	1	Vav2(ENSMUSG00000009621)	Close DNA region
chr13-92740542-92741465	0.0147205	0.269211	0.173	0.087	1		Close DNA region
chr17-56757114-56757843	0.0147411	0.267768	0.212	0.114	1	Nrtn(ENSMUSG00000039481)	Close DNA region
chr9-70232389-70233261	0.0148051	0.283107	0.269	0.164	1	Myo1e(ENSMUSG00000032220)	Close DNA region
chr17-74416688-74417594	0.0148398	0.287486	0.147	0.064	1	Slc30a6(ENSMUSG00000024069)	Close DNA region
chr14-62389148-62390014	0.0148732	0.280626	0.128	0.059	1		Close DNA region
chr3-136238607-136239528	0.0149955	0.255265	0.256	0.142	1	Bank1(ENSMUSG00000037922)	Close DNA region
chr11-53662678-53663569	0.0150167	0.311895	0.212	0.114	1	Rad50(ENSMUSG00000020380)	Close DNA region
chr6-99333949-99334795	0.015066	0.264551	0.186	0.082	1	Foxp1(ENSMUSG00000030067)	Close DNA region
chr5-117900952-117901871	0.0151381	-0.31717	0.051	0.119	1	Nos1(ENSMUSG00000029361)	Open DNA region
chr10-41183684-41184631	0.0154162	0.34272	0.128	0.05	1		Close DNA region
chr16-18322237-18323085	0.0154484	0.327839	0.186	0.096	1	Tango2(ENSMUSG00000013539)	Close DNA region
chr8-122620131-122621025	0.0155458	-0.282124	0.051	0.114	1	Pabpn1l(ENSMUSG00000069867)	Open DNA region
chr4-135158497-135159390	0.0155723	0.258271	0.179	0.082	1	Runx3(ENSMUSG00000070691)	Close DNA region
chr3-79088781-79089691	0.0155825	0.255635	0.224	0.128	1	Rapgef2(ENSMUSG00000062232)	Close DNA region
chr17-27041292-27042155	0.0156162	0.265206	0.372	0.247	1		Close DNA region
chr10-19587180-19588116	0.0157598	0.256596	0.128	0.055	1		Close DNA region
chr12-80757855-80758769	0.0157686	0.301082	0.186	0.087	1	Ccdc177(ENSMUSG00000062961);Gm26796(ENSMUSG00000097575)	Close DNA region
chr6-39003768-39004673	0.0158854	0.265873	0.186	0.087	1	Tbxas1(ENSMUSG00000029925)	Close DNA region
chr2-25304730-25305605	0.0159632	0.26937	0.128	0.05	1	Grin1(ENSMUSG00000026959)	Close DNA region
chr4-135981322-135982176	0.0160077	0.293492	0.218	0.119	1	Pithd1(ENSMUSG00000028669)	Close DNA region
chr9-34995598-34996540	0.0164401	0.290597	0.314	0.205	1	Kirrel3(ENSMUSG00000032036)	Close DNA region
chr18-34618382-34619276	0.0165493	0.326305	0.154	0.064	1	Brd8(ENSMUSG00000003778)	Close DNA region
chr3-100480074-100481022	0.0166127	-0.259996	0.071	0.146	1	Tent5c(ENSMUSG00000044468)	Open DNA region
chr19-4221980-4222798	0.0166386	0.264944	0.212	0.11	1	Clcf1(ENSMUSG00000040663)	Close DNA region
chr15-100773948-100775049	0.0166605	-0.30102	0.103	0.174	1	Slc4a8(ENSMUSG00000023032)	Open DNA region
chr5-65856664-65857489	0.0166871	0.260871	0.423	0.315	1		Close DNA region
chr7-101070882-101071529	0.0167861	-0.266244	0.064	0.128	1		Open DNA region
chr6-108278823-108279770	0.0168519	0.354499	0.167	0.078	1	Itpr1(ENSMUSG00000030102)	Close DNA region
chr14-24213088-24214002	0.0168605	0.351563	0.218	0.114	1	Dlg5(ENSMUSG00000021782)	Close DNA region
chr2-155679373-155680288	0.0169506	0.260562	0.173	0.078	1	Trpc4ap(ENSMUSG00000038324)	Close DNA region
chr16-11494696-11495516	0.0171086	0.281505	0.288	0.16	1	Snx29(ENSMUSG00000071669)	Close DNA region
chr7-99407285-99408230	0.0172534	0.270077	0.122	0.05	1	Gdpd5(ENSMUSG00000035314)	Close DNA region
chr13-34669741-34670686	0.0173675	0.259998	0.154	0.078	1		Close DNA region
chr4-106957897-106958799	0.0174123	0.269579	0.167	0.078	1	Ssbp3(ENSMUSG00000061887)	Close DNA region
chr15-100870238-100871152	0.0174939	0.27811	0.173	0.078	1	Scn8a(ENSMUSG00000023033)	Close DNA region
chr8-126876313-126877086	0.0175206	-0.255625	0.058	0.119	1	Gm31718(ENSMUSG00000110697)	Open DNA region
chr16-36637336-36638189	0.0176391	-0.261117	0.141	0.21	1	Cd86(ENSMUSG00000022901)	Open DNA region
chr12-111932550-111933173	0.0176799	0.305598	0.147	0.064	1		Close DNA region
chr16-38350272-38351197	0.0178475	0.323571	0.288	0.174	1	Cox17(ENSMUSG00000046516)	Close DNA region
chr3-67493228-67494148	0.017963	0.328095	0.154	0.073	1	Rarres1(ENSMUSG00000049404)	Close DNA region
chr16-45623005-45623903	0.0181704	-0.288619	0.103	0.178	1		Open DNA region
chr9-60562614-60563365	0.0181762	0.329275	0.167	0.082	1		Close DNA region
chr18-80522561-80523453	0.0184209	0.267436	0.173	0.082	1		Close DNA region
chr15-4078544-4079372	0.0185853	0.338461	0.135	0.055	1	Oxct1(ENSMUSG00000022186)	Close DNA region
chr10-70152124-70153045	0.0187383	0.288884	0.128	0.046	1	Ccdc6(ENSMUSG00000048701)	Close DNA region
chr1-13647575-13648504	0.0188224	0.269294	0.186	0.096	1	Lactb2(ENSMUSG00000025937)	Close DNA region
chr11-24111487-24112353	0.0193302	0.28802	0.128	0.05	1	Bcl11a(ENSMUSG00000000861);Gm12064(ENSMUSG00000086612)	Close DNA region
chr6-83480045-83480952	0.019357	0.27308	0.154	0.073	1	Dguok(ENSMUSG00000014554)	Close DNA region
chr19-24735220-24736163	0.0195314	0.265688	0.128	0.05	1	Pgm5(ENSMUSG00000041731)	Close DNA region
chr11-44664989-44665897	0.0196363	0.307817	0.218	0.119	1	Ebf1(ENSMUSG00000057098)	Close DNA region
chr12-33173586-33174523	0.0196999	0.326468	0.16	0.078	1	Atxn7l1(ENSMUSG00000020564)	Close DNA region
chr8-109751761-109752447	0.0197006	0.308275	0.147	0.068	1		Close DNA region
chr16-15738343-15739260	0.0199185	0.255789	0.154	0.068	1	Prkdc(ENSMUSG00000022672)	Close DNA region
chr9-51764823-51765732	0.0200316	0.262887	0.205	0.11	1	Arhgap20(ENSMUSG00000053199)	Close DNA region
chr2-18817026-18817745	0.0202468	0.311032	0.231	0.132	1		Close DNA region
chr11-102654404-102655298	0.0203211	0.337516	0.141	0.059	1		Close DNA region
chr9-120578653-120579426	0.020355	-0.263317	0.071	0.137	1		Open DNA region
chr18-35487919-35488802	0.0203624	0.293269	0.179	0.082	1	Sil1(ENSMUSG00000024357)	Close DNA region
chr3-15131882-15132751	0.0203856	0.291374	0.308	0.178	1		Close DNA region
chr3-22142991-22143854	0.0204751	0.252806	0.135	0.055	1	Tbl1xr1(ENSMUSG00000027630)	Close DNA region
chr11-79611998-79612889	0.0205844	0.269373	0.141	0.059	1	Rab11fip4(ENSMUSG00000017639);Rab11fip4os1(ENSMUSG00000087434)	Close DNA region
chr10-77677329-77678285	0.0206098	0.277053	0.122	0.055	1		Close DNA region
chr18-39092062-39092861	0.020613	0.274527	0.231	0.137	1	Arhgap26(ENSMUSG00000036452)	Close DNA region
chr3-58755549-58756470	0.0207025	0.36132	0.167	0.078	1	4930593A02Rik(ENSMUSG00000097725)	Close DNA region
chr6-114969508-114970105	0.0207055	0.264829	0.288	0.174	1	Vgll4(ENSMUSG00000030315)	Close DNA region
chr13-37830432-37831377	0.0208044	0.251923	0.128	0.055	1	Rreb1(ENSMUSG00000039087)	Close DNA region
chr5-92188721-92189666	0.0208381	0.33001	0.167	0.073	1	Uso1(ENSMUSG00000029407)	Close DNA region
chr4-128737556-128738389	0.0210884	0.286077	0.141	0.059	1	Phc2(ENSMUSG00000028796)	Close DNA region
chr2-151008854-151009748	0.0210922	0.265988	0.288	0.169	1	Ninl(ENSMUSG00000068115)	Close DNA region
chr11-69799177-69799936	0.0211552	0.269349	0.365	0.233	1	Fgf11(ENSMUSG00000042826)	Close DNA region
chr13-54423802-54424506	0.0215408	0.29032	0.141	0.059	1		Close DNA region
chr12-69765970-69766864	0.0215972	0.253119	0.147	0.073	1	Cdkl1(ENSMUSG00000020990)	Close DNA region
chr5-123346174-123346997	0.0216894	0.269687	0.308	0.192	1	Bcl7a(ENSMUSG00000029438)	Close DNA region
chr19-36919530-36920139	0.0217059	0.262227	0.205	0.11	1	Fgfbp3(ENSMUSG00000047632)	Close DNA region
chr15-64211393-64212256	0.0217223	-0.257687	0.071	0.137	1	Asap1(ENSMUSG00000022377)	Open DNA region
chr7-30829403-30830265	0.0221434	0.298707	0.179	0.087	1		Close DNA region
chr13-83647409-83648325	0.0221841	-0.27786	0.077	0.146	1	Mef2c(ENSMUSG00000005583)	Open DNA region
chr15-75703732-75704651	0.0222503	0.270698	0.244	0.128	1	Rhpn1(ENSMUSG00000022580)	Close DNA region
chr1-86045789-86046749	0.0222679	0.268703	0.173	0.087	1	2810459M11Rik(ENSMUSG00000026227)	Close DNA region
chr17-75479515-75480381	0.0222861	0.300451	0.16	0.068	1	Rasgrp3(ENSMUSG00000071042)	Close DNA region
chr11-46740821-46741528	0.0223073	-0.281185	0.071	0.137	1	Havcr1(ENSMUSG00000040405)	Open DNA region
chr16-43408910-43409742	0.0224395	0.273695	0.179	0.091	1	Zbtb20(ENSMUSG00000022708)	Close DNA region
chr19-42157602-42158489	0.0225252	0.268537	0.186	0.091	1		Close DNA region
chr6-114970688-114971512	0.0226032	-0.253964	0.083	0.146	1		Open DNA region
chr12-81043678-81044604	0.0231893	-0.292782	0.071	0.128	1	Smoc1(ENSMUSG00000021136)	Open DNA region
chr4-47427860-47428725	0.0232061	0.299082	0.128	0.05	1		Close DNA region
chr19-43634945-43635836	0.0234015	0.251244	0.109	0.041	1		Close DNA region
chr4-47342491-47343352	0.0238281	0.31455	0.135	0.059	1		Close DNA region
chr9-42047460-42048346	0.0239777	0.278325	0.122	0.05	1	Sorl1(ENSMUSG00000049313)	Close DNA region
chr4-15252253-15253129	0.0240728	0.261699	0.321	0.205	1		Close DNA region
chr2-130679661-130680557	0.0240895	0.270003	0.147	0.068	1	Itpa(ENSMUSG00000074797)	Close DNA region
chr13-24511713-24512554	0.0241028	0.282984	0.25	0.146	1	Ripor2(ENSMUSG00000036006)	Close DNA region
chr11-74434588-74435535	0.0241172	0.349262	0.173	0.087	1	Rap1gap2(ENSMUSG00000038807)	Close DNA region
chr13-38521949-38522901	0.0241654	0.277438	0.333	0.228	1	Txndc5(ENSMUSG00000038991)	Close DNA region
chr9-50601270-50602118	0.0241899	0.312855	0.109	0.041	1	Sdhd(ENSMUSG00000000171)	Close DNA region
chr8-35453998-35454908	0.024294	0.261119	0.135	0.055	1		Close DNA region
chr2-35448630-35449381	0.0243786	0.277038	0.179	0.105	1	Ggta1(ENSMUSG00000035778)	Close DNA region
chr18-50040553-50041470	0.0245148	0.250706	0.237	0.142	1	Tnfaip8(ENSMUSG00000062210)	Close DNA region
chr14-8049032-8049964	0.0245443	0.29948	0.147	0.064	1	Abhd6(ENSMUSG00000025277)	Close DNA region
chr17-5169567-5170517	0.0245915	0.258644	0.109	0.041	1	Arid1b(ENSMUSG00000069729)	Close DNA region
chr15-25361695-25362534	0.0246233	-0.264706	0.135	0.196	1		Open DNA region
chr8-119992007-119992901	0.0249207	0.265231	0.135	0.064	1	Crispld2(ENSMUSG00000031825)	Close DNA region
chr15-59525696-59526434	0.0249405	0.30418	0.212	0.11	1	Nsmce2(ENSMUSG00000059586)	Close DNA region
chr2-120076029-120076946	0.025024	0.261155	0.128	0.05	1	Sptbn5(ENSMUSG00000074899)	Close DNA region
chr16-4717593-4718332	0.02507	0.29173	0.237	0.128	1	Nmral1(ENSMUSG00000063445)	Close DNA region
chr12-76934458-76935312	0.0251283	0.306184	0.154	0.073	1		Close DNA region
chr12-80089715-80090474	0.0252512	0.295072	0.179	0.091	1		Close DNA region
chr12-82743767-82744626	0.0252896	0.328328	0.288	0.169	1	Rgs6(ENSMUSG00000021219)	Close DNA region
chr2-144169488-144170404	0.0260439	0.262876	0.314	0.192	1	Gm5535(ENSMUSG00000074758)	Close DNA region
chr2-105062392-105063314	0.0261886	0.28371	0.218	0.114	1		Close DNA region
chr1-9822762-9823619	0.0263553	0.254449	0.167	0.082	1	Sgk3(ENSMUSG00000025915)	Close DNA region
chr14-55520294-55521159	0.0269431	0.250332	0.147	0.059	1	Nrl(ENSMUSG00000040632)	Close DNA region
chr17-74195698-74196593	0.0269937	0.250396	0.199	0.105	1		Close DNA region
chr6-114932710-114933500	0.0271615	-0.2875	0.09	0.16	1	Vgll4(ENSMUSG00000030315)	Open DNA region
chr11-74479399-74480255	0.0271803	0.280759	0.141	0.068	1	Rap1gap2(ENSMUSG00000038807)	Close DNA region
chr7-101422372-101423214	0.0273273	0.252021	0.135	0.055	1	Pde2a(ENSMUSG00000110195)	Close DNA region
chr10-43748058-43748913	0.0281965	0.270364	0.212	0.119	1	1700027J07Rik(ENSMUSG00000111422)	Close DNA region
chr12-91802951-91803828	0.0282958	0.279501	0.417	0.297	1		Close DNA region
chr5-33682650-33683479	0.0283125	0.268583	0.109	0.041	1		Close DNA region
chr2-104502138-104503059	0.0286874	0.313946	0.192	0.105	1		Close DNA region
chr8-106238074-106238993	0.0288272	0.306186	0.224	0.123	1	Prmt7(ENSMUSG00000060098)	Close DNA region
chr13-45685740-45686603	0.0288459	0.281738	0.103	0.046	1	Atxn1(ENSMUSG00000046876)	Close DNA region
chr12-16764637-16765551	0.028867	0.323138	0.244	0.151	1	Greb1(ENSMUSG00000036523)	Close DNA region
chr8-79392370-79393266	0.0290911	0.28987	0.128	0.059	1	Smad1(ENSMUSG00000031681)	Close DNA region
chr1-156914899-156915758	0.0292536	0.272422	0.103	0.037	1	Ralgps2(ENSMUSG00000026594)	Close DNA region
chr8-121971397-121972359	0.0294237	0.254183	0.103	0.041	1	Banp(ENSMUSG00000025316)	Close DNA region
chr9-62923220-62923827	0.030011	0.30438	0.128	0.055	1	Pias1(ENSMUSG00000032405)	Close DNA region
chr2-5401810-5402639	0.0307238	-0.251506	0.064	0.123	1	Camk1d(ENSMUSG00000039145)	Open DNA region
chr9-86315394-86316299	0.0312136	0.265951	0.276	0.174	1	Ube2cbp(ENSMUSG00000032415)	Close DNA region
chr5-139283390-139284171	0.0313025	0.289769	0.276	0.174	1	Adap1(ENSMUSG00000056413)	Close DNA region
chr1-120208214-120209119	0.0316542	0.26136	0.218	0.128	1	Steap3(ENSMUSG00000026389)	Close DNA region
chr3-135568894-135569709	0.0320775	0.257227	0.128	0.059	1	Manba(ENSMUSG00000028164)	Close DNA region
chr15-25392246-25393179	0.0323639	0.260441	0.231	0.132	1	Basp1(ENSMUSG00000045763)	Close DNA region
chr8-119437576-119437964	0.0324357	0.268838	0.231	0.128	1	Osgin1(ENSMUSG00000074063)	Close DNA region
chr4-117652537-117653300	0.0327398	0.316467	0.109	0.046	1	Eri3(ENSMUSG00000033423)	Close DNA region
chr2-168118846-168119765	0.0328421	0.268767	0.295	0.187	1		Close DNA region
chr15-79000063-79000960	0.0331736	0.256338	0.154	0.082	1	Triobp(ENSMUSG00000033088);Gm10865(ENSMUSG00000116505)	Close DNA region
chr9-15034453-15035407	0.0334129	0.250511	0.199	0.114	1	Panx1(ENSMUSG00000031934)	Close DNA region
chr15-68176350-68177297	0.0334156	0.336288	0.173	0.091	1	Zfat(ENSMUSG00000022335)	Close DNA region
chr11-52011060-52011995	0.0335857	0.303377	0.224	0.128	1	Cdkl3(ENSMUSG00000020389)	Close DNA region
chr19-53181021-53181953	0.0341026	0.26728	0.16	0.078	1	Add3(ENSMUSG00000025026)	Close DNA region
chr10-93319417-93320473	0.0345588	0.263763	0.115	0.046	1	Gm32688(ENSMUSG00000111531)	Close DNA region
chr2-93333195-93333983	0.0346756	0.253496	0.122	0.055	1	Tspan18(ENSMUSG00000027217)	Close DNA region
chr1-153695895-153696822	0.0356257	0.288175	0.141	0.068	1	Rgs8(ENSMUSG00000042671)	Close DNA region
chr16-23216114-23217022	0.0357417	0.308741	0.147	0.073	1	B630019A10Rik(ENSMUSG00000068463)	Close DNA region
chr9-21590814-21591635	0.0363033	0.282524	0.256	0.16	1	Carm1(ENSMUSG00000032185);Yipf2(ENSMUSG00000032182)	Close DNA region
chr1-191657664-191658530	0.0364155	0.305599	0.115	0.05	1		Close DNA region
chr5-22007369-22008299	0.0364744	0.267555	0.167	0.087	1	Reln(ENSMUSG00000042453)	Close DNA region
chr12-12225387-12226327	0.0365634	0.261882	0.218	0.128	1		Close DNA region
chr2-38944616-38945962	0.0367867	0.260389	0.103	0.041	1	Olfml2a(ENSMUSG00000046618)	Close DNA region
chr14-74845470-74846394	0.0368918	0.279542	0.179	0.096	1	Lrch1(ENSMUSG00000068015)	Close DNA region
chr15-97280230-97281191	0.0374043	0.328014	0.167	0.087	1	Pced1b(ENSMUSG00000044250)	Close DNA region
chr9-74861371-74862279	0.0376471	0.268699	0.186	0.105	1	Onecut1(ENSMUSG00000043013)	Close DNA region
chr10-121544732-121545634	0.0377805	0.260235	0.167	0.096	1		Close DNA region
chr12-76122968-76123853	0.0381631	0.290753	0.256	0.155	1	Esr2(ENSMUSG00000021055)	Close DNA region
chr2-163250819-163251762	0.0386285	-0.251126	0.115	0.174	1	Tox2(ENSMUSG00000074607)	Open DNA region
chr4-89161701-89162621	0.0386459	0.264391	0.224	0.132	1	Mtap(ENSMUSG00000062937)	Close DNA region
chr11-75526486-75527412	0.03877	0.28931	0.212	0.123	1	Scarf1(ENSMUSG00000038188)	Close DNA region
chr1-38268086-38268975	0.0392306	-0.26948	0.071	0.128	1	Aff3(ENSMUSG00000037138)	Open DNA region
chr15-75847114-75848046	0.0398944	0.275946	0.192	0.11	1		Close DNA region
chr9-15693621-15694537	0.0399223	0.26285	0.218	0.128	1		Close DNA region
chr3-88083776-88084547	0.0399245	0.291253	0.109	0.046	1	Iqgap3(ENSMUSG00000028068)	Close DNA region
chr2-29290878-29291746	0.0401373	-0.277658	0.077	0.142	1		Open DNA region
chr3-83997645-83998412	0.0402328	0.257793	0.103	0.046	1	Tmem131l(ENSMUSG00000033767)	Close DNA region
chr13-75541156-75542037	0.0409695	0.263325	0.128	0.059	1		Close DNA region
chr5-36434231-36435141	0.0418973	0.275781	0.327	0.21	1		Close DNA region
chr9-115291126-115292048	0.0419644	0.268344	0.179	0.096	1	Stt3b(ENSMUSG00000032437)	Close DNA region
chr19-33205148-33206027	0.0420908	0.277556	0.122	0.059	1		Close DNA region
chr11-53478290-53479255	0.042126	0.280237	0.199	0.114	1	Sowaha(ENSMUSG00000044352)	Close DNA region
chr3-44486500-44487356	0.0426873	0.334176	0.186	0.11	1		Close DNA region
chr12-111768102-111768992	0.0431005	0.295117	0.256	0.146	1	Klc1(ENSMUSG00000021288)	Close DNA region
chr18-57262616-57263535	0.0434831	0.252901	0.186	0.105	1	Megf10(ENSMUSG00000024593)	Close DNA region
chr15-38530177-38531136	0.0437432	0.276562	0.276	0.164	1		Close DNA region
chr12-117550757-117551685	0.0451058	0.259931	0.147	0.073	1	Rapgef5(ENSMUSG00000041992)	Close DNA region
chr2-160603043-160603948	0.0460348	0.263011	0.314	0.201	1	Gm14221(ENSMUSG00000078956)	Close DNA region
chr11-106131536-106132453	0.0474278	0.260351	0.192	0.11	1	Map3k3(ENSMUSG00000020700)	Close DNA region
chr12-11455508-11456427	0.0481998	0.278974	0.115	0.055	1	Rad51ap2(ENSMUSG00000086022)	Close DNA region
chr14-64100845-64101752	0.0491285	0.288409	0.276	0.174	1	4930471C04Rik(ENSMUSG00000091686)	Close DNA region
chr4-145323191-145324038	0.0493815	0.273339	0.103	0.046	1		Close DNA region
chr10-60250256-60251185	0.049717	0.275726	0.16	0.087	1		Close DNA region
chr11-4781963-4782791	0.0497973	0.274984	0.186	0.114	1	Nf2(ENSMUSG00000009073)	Close DNA region
chr18-57881450-57882347	0.0499909	0.299597	0.115	0.055	1	Slc12a2(ENSMUSG00000024597)	Close DNA region

## Sheet: Supplemental Table 3
Cluster 2: GCB-Centrocytes							Cluster 4: GCB-Centroblasts
Time point: 10D PI							Time point: 10D PI
Cγ1Cre;Atg7fl/fl vs CγCre+/-							Cγ1Cre;Atg7fl/fl vs CγCre+/-
Gene	p_val	avg_log2FC	pct.1	pct.2	p_val_adj		Gene	p_val	avg_log2FC	pct.1	pct.2	p_val_adj
Downregulated in CγCreATG7fl/fl							Downregulated in CγCreATG7fl/fl
Hjurp	1.37442e-44	-0.978849	0.18	0.433	4.26799e-40		Hjurp	1.47944e-28	-0.653142	0.493	0.71	4.59412e-24
Ighg1	1.78487e-09	-0.668381	0.295	0.4	5.54256e-05		Ighg1	1.07873e-10	-0.56863	0.412	0.56	3.34979e-06
Pdzd2	9.0991e-06	-0.335634	0.443	0.498	0.282554		Pcna	1.22511e-07	-0.364345	0.429	0.522	0.00380433
Rnf20	7.60051e-06	-0.330976	0.311	0.384	0.236019		Lpin2	3.03506e-07	-0.325678	0.519	0.608	0.00942476
Selenop	5.36079e-05	-0.318718	0.105	0.165	1		Eif3j1	2.03609e-06	-0.298903	0.375	0.474	0.0632267
Lpin2	3.98936e-05	-0.265263	0.449	0.49	1		Gmfg	1.73122e-05	-0.284956	0.621	0.701	0.537596
S100a8	0.000625697	-0.251184	0.336	0.382	1		Bfsp2	6.68879e-05	-0.279542	0.607	0.694	1
							Rnf20	7.6091e-05	-0.261743	0.434	0.518	1
Upregulated in Cγ1CreATG7fl/fl
Mid1	3.87524e-16	0.333508	0.146	0.038	1.20338e-11		Upregulated in Cγ1CreATG7fl/fl
Ehd3	4.38203e-16	0.449089	0.261	0.112	1.36075e-11		Pcna-ps2	1.07211e-22	0.281795	0.141	0.012	3.32923e-18
Myl12b	7.74459e-13	0.366145	0.319	0.172	2.40493e-08		Mid1	2.29886e-17	0.385897	0.273	0.102	7.13867e-13
Lbh	9.36555e-13	0.440946	0.465	0.304	2.90828e-08		Lbh	1.11882e-13	0.427974	0.525	0.374	3.47427e-09
A530032D15Rik	7.81132e-10	0.347242	0.256	0.138	2.42565e-05		Tuba1a	1.5488e-11	0.433674	0.625	0.503	4.80948e-07
B2m	8.37723e-10	0.305461	0.705	0.567	2.60138e-05		Ehd3	1.86634e-11	0.368844	0.374	0.216	5.79556e-07
Itpr2	2.25094e-08	0.319071	0.521	0.387	0.000698984		Phf20	1.7942e-09	0.304452	0.404	0.261	5.57152e-05
Gm42031	6.87295e-08	0.325138	0.232	0.132	0.00213426		Gm42031	2.76841e-09	0.345637	0.363	0.224	8.59673e-05
Lrmp	1.06913e-06	0.260263	0.646	0.528	0.0331997		Txnl4a	2.79753e-09	0.316907	0.441	0.303	8.68716e-05
Slc15a2	2.68385e-06	0.267252	0.158	0.083	0.0833415		Itpr2	1.51697e-07	0.325533	0.51	0.38	0.00471064
Rpl36al	8.20236e-06	0.289327	0.602	0.509	0.254708		Myl12b	4.94415e-06	0.258307	0.322	0.225	0.153531
Cr2	1.23004e-05	0.40273	0.519	0.419	0.381963		Cd72	5.57699e-06	0.344574	0.331	0.235	0.173182
Cdk14	1.57912e-05	0.283071	0.145	0.079	0.490365		Rrbp1	1.63709e-05	0.272522	0.561	0.459	0.508364
Csprs	8.5599e-05	0.255075	0.217	0.141	1		Ighd	0.000581105	0.257788	0.302	0.22	1
Jarid2	0.000142909	0.260695	0.174	0.11	1		Dusp2	8.69571e-05	0.265434	0.477	0.402	1
Nolc1	9.80098e-05	0.26406	0.271	0.189	1		Man1a	0.000458895	0.280791	0.387	0.322	1
							Hsp90b1	5.24381e-05	0.2811	0.711	0.646	1
							Cr2	0.000134214	0.288052	0.518	0.417	1

## Sheet: Supplemental Table 4
GCB- CENTROBLASTS (CLUSTER 4)
	ID	Description	setSize	enrichmentScore	NES	pvalue	p.adjust	qvalues	rank	leading_edge	core_enrichment
GO:0023051	GO:0023051	regulation of signaling	3	-0.9	-1.79499	0.031858	0.031858	0.925767	5	tags=100%, list=38%, signal=80%	ENSMUSG00000035299/ENSMUSG00000024063
GO:0023052	GO:0023052	signaling	3	-0.9	-1.79499	0.031858	0.031858	0.925767	5	tags=100%, list=38%, signal=80%	ENSMUSG00000035299/ENSMUSG00000024063
GCB-CENTROCYTES (CLUSTER 2)
	ID	Description	setSize	enrichmentScore	NES	pvalue	p.adjust	qvalues
N/A

## Sheet: Supplemental Table 5
Cluster 2: GCB-Centrocytes								Cluster 4: GCB-Centroblasts
Time point: 21D PI								Time point: 21D PI
Cγ1Cre;Atg7fl/fl vs CγCre+/-								Cγ1cre;Atg7fl/fl vs Cγ1cre+/-
Gene	p_val	avg_log2FC	pct.1	pct.2	p_val_adj			Gene	p_val	avg_log2FC	pct.1	pct.2	p_val_adj
Downregulated in CγCreATG7fl/fl								Downregulated in CγCreATG7fl/fl
Xist	2.39779e-21	-0.552132	0.564	0.868	7.44586e-17			Gm42418	3.80296e-12	-0.5761	1	1	1.18093e-07
Mxd4	1.84944e-10	-0.578813	0.162	0.364	5.74306e-06			Ppp1cb	7.27128e-10	-0.350837	0.369	0.22	2.25795e-05
Hjurp	1.18526e-09	-0.567392	0.073	0.23	3.68057e-05			Lars2	2.25287e-09	-0.276398	0.683	0.548	6.99584e-05
Luc7l2	2.15847e-09	-0.322909	0.546	0.756	6.70271e-05			Taf15	3.09694e-09	-0.394267	0.384	0.238	9.61692e-05
Chd9	4.66519e-09	-0.410927	0.19	0.375	0.000144868			Cops9	3.34277e-09	-0.393632	0.369	0.22	0.000103803
Krit1	2.95385e-08	-0.291025	0.376	0.57	0.00091726			Sp100	3.36963e-09	-0.488082	0.515	0.423	0.000104637
Ets1	3.10385e-08	-0.290707	0.582	0.773	0.000963837			Tcf4	3.46389e-09	-0.287661	0.477	0.321	0.000107564
Trim7	1.2378e-07	-0.332755	0.303	0.485	0.00384374			Xrn2	4.89151e-09	-0.312615	0.412	0.238	0.000151896
Scaf11	1.32116e-07	-0.289891	0.513	0.699	0.00410261			Wasf2	7.91297e-09	-0.328219	0.358	0.202	0.000245721
Rock1	2.25184e-07	-0.330078	0.338	0.523	0.00699265			Ddx54	1.69627e-08	-0.276267	0.392	0.232	0.000526742
Setd5	2.66556e-07	-0.267078	0.274	0.444	0.00827737			Pfdn5	1.96799e-08	-0.271485	0.557	0.399	0.000611121
Zcchc6	4.48619e-07	-0.371145	0.325	0.507	0.013931			G3bp2	2.11878e-08	-0.27679	0.428	0.25	0.000657946
Tnrc6b	4.72178e-07	-0.362398	0.389	0.575	0.0146625			Pum2	3.5223e-08	-0.28544	0.466	0.315	0.00109378
Itga4	6.39243e-07	-0.325523	0.378	0.559	0.0198504			Sf1	5.45776e-08	-0.283707	0.384	0.25	0.0016948
Ranbp2	8.70289e-07	-0.317109	0.31	0.485	0.0270251			Vars	6.15577e-08	-0.264027	0.443	0.298	0.00191155
Dyrk2	9.10303e-07	-0.374159	0.066	0.181	0.0282676			Copa	8.64737e-08	-0.496768	0.289	0.19	0.00268527
Ubb	1.21068e-06	-0.261976	0.265	0.43	0.0375954			Msn	1.05864e-07	-0.416991	0.585	0.482	0.00328738
H3f3a	1.2888e-06	-0.252764	0.639	0.803	0.040021			Vamp8	1.15164e-07	-0.283698	0.296	0.173	0.00357618
Chd6	1.32683e-06	-0.364604	0.188	0.342	0.0412019			Carnmt1	1.26274e-07	-0.317967	0.155	0.054	0.00392118
Bach2	1.44021e-06	-0.318336	0.389	0.567	0.0447229			Arid4a	1.2682e-07	-0.495765	0.374	0.262	0.00393815
Cyth4	1.66423e-06	-0.301715	0.108	0.233	0.0516794			Ndufc1	1.39754e-07	-0.399535	0.371	0.238	0.0043398
Hexb	1.90334e-06	-0.294479	0.06	0.164	0.0591043			S100a9	1.45685e-07	-0.992551	0.619	0.488	0.00452397
Wdr26	1.9595e-06	-0.323313	0.219	0.373	0.0608484			Med13	1.68396e-07	-0.403605	0.472	0.351	0.0052292
Txnip	2.27298e-06	-0.41921	0.212	0.373	0.0705828			Rbm3	1.69897e-07	-0.456102	0.626	0.554	0.0052758
Brwd1	2.50867e-06	-0.320139	0.294	0.463	0.0779017			Ndufv2	1.85749e-07	-0.387359	0.312	0.19	0.00576806
Sp3	3.68947e-06	-0.340726	0.173	0.318	0.114569			Tmsb4x	2.0191e-07	-0.509078	0.977	0.976	0.0062699
Sh3pxd2a	3.69326e-06	-0.350273	0.104	0.23	0.114687			Dazap2	2.10075e-07	-0.398595	0.433	0.339	0.00652346
Rab21	4.67372e-06	-0.294695	0.204	0.351	0.145133			Psmd8	2.88988e-07	-0.375385	0.281	0.167	0.00897396
Gdi2	4.76525e-06	-0.25468	0.416	0.584	0.147975			Chd2	3.8589e-07	-0.428576	0.286	0.202	0.011983
Zfp950	5.46433e-06	-0.276759	0.19	0.332	0.169684			Wrn	5.02018e-07	-0.558788	0.237	0.143	0.0155892
St6gal1	5.5733e-06	-0.331309	0.157	0.296	0.173068			Rel	5.93783e-07	-0.256419	0.405	0.28	0.0184387
Lamp2	6.51708e-06	-0.29201	0.113	0.233	0.202375			Atp1b3	7.49235e-07	-0.252809	0.271	0.161	0.023266
Mgat1	8.08692e-06	-0.441001	0.128	0.26	0.251123			Tm9sf3	7.94684e-07	-0.38709	0.348	0.262	0.0246773
Dlg1	9.20237e-06	-0.418945	0.111	0.236	0.285761			Pak2	8.01874e-07	-0.400783	0.441	0.345	0.0249006
Kcnq1ot1	9.6472e-06	-0.272753	0.553	0.712	0.299574			Myl12a	8.17884e-07	-0.448505	0.299	0.214	0.0253978
Limd1	1.05585e-05	-0.330445	0.259	0.408	0.327872			Nras	8.50384e-07	-0.281975	0.294	0.179	0.026407
Usp24	1.10519e-05	-0.444131	0.195	0.342	0.343196			Shisa5	8.54017e-07	-0.496479	0.441	0.381	0.0265198
Treml2	1.17864e-05	-0.265321	0.166	0.293	0.366004			Itch	8.57378e-07	-0.338603	0.273	0.161	0.0266241
Pik3r1	1.18929e-05	-0.449844	0.159	0.299	0.369311			Rbm27	8.62457e-07	-0.253275	0.273	0.149	0.0267819
Bzw1	1.2548e-05	-0.283501	0.217	0.362	0.389654			Aldh2	9.43995e-07	-0.347017	0.322	0.22	0.0293139
Pnrc1	1.31218e-05	-0.304492	0.164	0.299	0.407472			Ywhab	9.71247e-07	-0.275137	0.515	0.363	0.0301601
Birc3	1.3923e-05	-0.408857	0.179	0.321	0.432349			Gng5	1.03385e-06	-0.279858	0.446	0.321	0.0321041
Btg2	1.42872e-05	-0.304138	0.259	0.408	0.443661			Matr3	1.05845e-06	-0.257323	0.523	0.369	0.032868
Phf3	1.44353e-05	-0.31536	0.31	0.468	0.448258			Mrpl23	1.13875e-06	-0.34909	0.304	0.185	0.0353615
St8sia4	1.4995e-05	-0.253646	0.387	0.542	0.465641			Galnt1	1.18225e-06	-0.4011	0.309	0.208	0.0367123
Kdm7a	1.58347e-05	-0.413135	0.223	0.373	0.491715			Iws1	1.24273e-06	-0.454918	0.314	0.22	0.0385906
Zmym2	1.73212e-05	-0.422956	0.097	0.214	0.537876			Cd52	1.48829e-06	-0.395499	0.714	0.643	0.0462159
Rc3h2	1.75431e-05	-0.277587	0.223	0.367	0.544764			Rere	1.61725e-06	-0.266919	0.343	0.208	0.0502206
Btbd7	1.80439e-05	-0.374355	0.115	0.233	0.560317			Cotl1	1.76899e-06	-0.343556	0.503	0.375	0.0549323
Arfgef1	2.09285e-05	-0.322905	0.279	0.427	0.649894			Rps27	1.91593e-06	-0.356034	0.902	0.857	0.0594954
Klf3	2.22465e-05	-0.353279	0.148	0.271	0.690819			Kpna4	2.39098e-06	-0.378192	0.317	0.226	0.0742471
Prkcb	2.31443e-05	-0.297958	0.272	0.419	0.7187			Sept6	2.6085e-06	-0.495984	0.348	0.28	0.0810017
Pdcd4	2.46296e-05	-0.339529	0.148	0.274	0.764823			Tbrg1	2.84429e-06	-0.276089	0.273	0.155	0.0883236
Helz	2.61652e-05	-0.336641	0.126	0.244	0.812509			Ube2z	3.2047e-06	-0.314777	0.188	0.089	0.0995157
Arf5	2.68101e-05	-0.297428	0.166	0.296	0.832533			Pxk	3.33028e-06	-0.372883	0.314	0.214	0.103415
mt-Atp8	2.73339e-05	-0.328817	0.504	0.663	0.848801			Capza2	3.62556e-06	-0.404464	0.41	0.333	0.112584
Mob4	2.80197e-05	-0.279688	0.126	0.244	0.870096			Arid2	3.64509e-06	-0.305313	0.209	0.107	0.113191
Stk38	2.85923e-05	-0.278738	0.27	0.414	0.887876			Cnn2	3.86777e-06	-0.482244	0.482	0.429	0.120106
Irf2	2.9829e-05	-0.36021	0.323	0.479	0.92628			Myh9	3.87878e-06	-0.264575	0.634	0.506	0.120448
Safb	3.17608e-05	-0.305558	0.201	0.337	0.986267			H2-K1	3.8999e-06	-0.336449	0.655	0.583	0.121104
Lpin2	3.73693e-05	-0.472021	0.166	0.299	1			H2-D1	4.08977e-06	-0.341752	0.51	0.435	0.126999
Scai	5.11005e-05	-0.462779	0.192	0.329	1			Taok1	4.21207e-06	-0.370757	0.314	0.202	0.130798
Ttc39b	0.00172643	-0.408785	0.055	0.126	1			Cab39	4.2637e-06	-0.318274	0.291	0.185	0.132401
Ptcd3	0.00144191	-0.398083	0.064	0.14	1			Glrx2	4.53216e-06	-0.35694	0.18	0.089	0.140737
Insr	0.0121457	-0.394644	0.058	0.115	1			Rala	4.7138e-06	-0.308084	0.265	0.149	0.146378
Emsy	0.032757	-0.388083	0.168	0.238	1			Pkn1	5.20461e-06	-0.296069	0.302	0.19	0.161619
Mtf2	7.4331e-05	-0.38476	0.217	0.353	1			Zhx1	5.90291e-06	-0.454007	0.224	0.131	0.183303
Arhgef6	0.000247642	-0.384114	0.184	0.304	1			Ghitm	5.90292e-06	-0.451651	0.314	0.22	0.183303
Phf14	0.000248041	-0.369165	0.239	0.37	1			Glg1	6.11277e-06	-0.460414	0.227	0.149	0.18982
Bcl2	0.0216917	-0.366037	0.246	0.332	1			S100a8	7.35596e-06	-0.995221	0.575	0.518	0.228425
Nipa2	8.42647e-05	-0.361434	0.153	0.274	1			Snx5	7.38857e-06	-0.272606	0.376	0.244	0.229437
Gtf2h1	0.00167292	-0.361166	0.055	0.126	1			Ralbp1	7.84172e-06	-0.469263	0.302	0.226	0.243509
Pogz	0.011472	-0.355548	0.077	0.142	1			Cisd2	7.90417e-06	-0.274198	0.273	0.167	0.245448
Rprd2	0.000857585	-0.351526	0.159	0.266	1			Arpc1b	8.17043e-06	-0.351716	0.585	0.5	0.253716
Colgalt1	0.0265365	-0.350341	0.108	0.173	1			Fam60a	8.42443e-06	-0.457376	0.173	0.107	0.261604
Zfp608	0.00253096	-0.349416	0.104	0.189	1			Ltb	8.44748e-06	-0.526894	0.451	0.44	0.262319
Snx9	0.000681133	-0.345581	0.084	0.173	1			H2-DMa	8.65876e-06	-0.300581	0.32	0.22	0.26888
Arhgef18	0.000315748	-0.34123	0.084	0.173	1			Dad1	8.94948e-06	-0.258664	0.278	0.161	0.277908
Pcmtd1	0.000567677	-0.341217	0.223	0.345	1			Ddt	9.33718e-06	-0.376837	0.18	0.095	0.289948
Cecr2	0.00119073	-0.338771	0.144	0.244	1			Ralgps2	9.52014e-06	-0.404657	0.464	0.399	0.295629
2610037D02Rik	0.00504737	-0.338709	0.206	0.304	1			Tnfrsf13c	9.88873e-06	-0.456015	0.371	0.31	0.307075
Ncoa3	7.12613e-05	-0.337905	0.159	0.282	1			Trmt112	1.05837e-05	-0.325718	0.361	0.262	0.328656
D10Wsu102e	0.00117877	-0.337789	0.239	0.353	1			1810037I17Rik	1.0867e-05	-0.25778	0.366	0.256	0.337453
Abca1	0.00189474	-0.33733	0.106	0.192	1			Camk2d	1.09055e-05	-0.270888	0.361	0.274	0.338648
Tsix	0.000109344	-0.3362	0.046	0.129	1			Ptpn11	1.17938e-05	-0.345877	0.237	0.143	0.366232
Runx1	8.80083e-05	-0.334908	0.168	0.29	1			Psap	1.27482e-05	-0.581109	0.399	0.381	0.395869
Gnl3l	0.00218401	-0.334194	0.051	0.118	1			Ndufs4	1.30005e-05	-0.355937	0.235	0.155	0.403705
Ripor2	0.0012664	-0.331776	0.372	0.499	1			Btk	1.33701e-05	-0.297147	0.307	0.202	0.415181
AI504432	0.12737	-0.331336	0.157	0.205	1			Numa1	1.3503e-05	-0.509465	0.307	0.268	0.419309
Itgb7	0.000832152	-0.323825	0.069	0.148	1			Mrpl35	1.46642e-05	-0.33615	0.173	0.077	0.455369
Hps3	0.00200187	-0.323667	0.177	0.279	1			Cul4b	1.52108e-05	-0.31246	0.201	0.095	0.47234
Rbm6	5.26353e-05	-0.323418	0.226	0.364	1			Nfkb1	1.55513e-05	-0.342336	0.345	0.244	0.482916
2610507B11Rik	0.00145694	-0.320628	0.093	0.178	1			Znrd1	1.63689e-05	-0.25361	0.206	0.101	0.508305
Cd69	0.0639302	-0.31982	0.086	0.137	1			Lin7c	1.70403e-05	-0.250056	0.165	0.077	0.529154
S100a10	5.71021e-05	-0.319004	0.115	0.225	1			Abracl	1.95836e-05	-0.363647	0.358	0.268	0.608131
Scfd1	0.000170312	-0.318089	0.1	0.2	1			Ttc7	2.08235e-05	-0.306211	0.271	0.167	0.646633
Lysmd3	0.00546268	-0.317166	0.053	0.115	1			Sirt7	2.2669e-05	-0.430668	0.224	0.149	0.70394
Zfp652	0.00350083	-0.314642	0.153	0.247	1			Itsn2	2.29325e-05	-0.281163	0.428	0.327	0.712123
Slc4a7	0.000284034	-0.314517	0.254	0.384	1			Hmox2	2.31677e-05	-0.78279	0.142	0.155	0.719427
Cbx6	0.0121273	-0.313176	0.055	0.112	1			Cnbp	2.32166e-05	-0.386283	0.446	0.381	0.720947
Hpse	0.0113739	-0.312613	0.08	0.145	1			Tmsb10	2.5097e-05	-0.340307	0.879	0.839	0.779337
Cdc37l1	7.55775e-05	-0.312403	0.228	0.362	1			Jund	2.5119e-05	-0.449675	0.369	0.304	0.780021
Crebrf	0.000376164	-0.312265	0.186	0.304	1			Tec	3.08524e-05	-0.299495	0.258	0.173	0.95806
Ctsb	0.00252974	-0.311699	0.146	0.241	1			Tbcb	3.208e-05	-0.408948	0.168	0.089	0.996181
Lpp	0.000175629	-0.311563	0.292	0.425	1			Cytip	0.000413012	-0.782707	0.178	0.25	1
Cwc22	0.0213716	-0.311458	0.064	0.118	1			Ngp	0.0230192	-0.745765	0.142	0.179	1
Lmbrd1	0.000297923	-0.309987	0.219	0.342	1			Tcf7	0.0293366	-0.717319	0.077	0.137	1
Il16	0.00018503	-0.309133	0.223	0.351	1			Camp	0.0112295	-0.702754	0.17	0.185	1
Ptpn22	0.00192521	-0.308027	0.049	0.115	1			S100a6	0.0133475	-0.687571	0.108	0.131	1
Man2b1	0.00296841	-0.307387	0.197	0.299	1			Ctsc	0.000482755	-0.642108	0.168	0.185	1
Cerk	0.0011764	-0.306056	0.239	0.356	1			Itgb2	0.00168093	-0.622071	0.144	0.143	1
Pgap1	0.000327201	-0.305568	0.272	0.4	1			Trbc1	0.0953744	-0.589916	0.064	0.107	1
Cbll1	0.00290594	-0.305062	0.08	0.156	1			Tmem123	4.49564e-05	-0.587302	0.26	0.238	1
Cd2ap	4.72241e-05	-0.303817	0.338	0.49	1			Hba-a2	0.0131192	-0.586211	0.072	0.137	1
Dapp1	0.000209667	-0.303223	0.126	0.233	1			Hcst	0.0255971	-0.585076	0.075	0.119	1
Cmip	0.00341254	-0.303194	0.066	0.137	1			Scd1	8.96705e-05	-0.580909	0.258	0.232	1
Nsa2	3.39026e-05	-0.30204	0.387	0.542	1			Ighd	0.000315763	-0.568947	0.312	0.268	1
Herc3	0.0306106	-0.301446	0.086	0.145	1			Bcl11b	0.0414102	-0.558921	0.072	0.107	1
Man2a2	0.000265818	-0.301377	0.119	0.225	1			Marcks	0.00386729	-0.558268	0.227	0.226	1
Brd1	0.00252127	-0.299429	0.19	0.293	1			Satb1	0.00561371	-0.557415	0.183	0.179	1
Tmem30a	0.00931235	-0.297465	0.204	0.296	1			Ide	0.00313946	-0.554018	0.101	0.083	1
Rreb1	0.00108497	-0.296534	0.075	0.156	1			Ms4a4b	0.0876146	-0.54385	0.113	0.119	1
Slc43a2	0.000426675	-0.295859	0.082	0.17	1			Cstb	0.00479182	-0.541418	0.134	0.119	1
Rbm12	0.0223584	-0.295278	0.095	0.159	1			Id2	0.0183699	-0.540005	0.108	0.095	1
H2-DMa	0.000101199	-0.295111	0.252	0.389	1			Hbb-bs	0.0246597	-0.537878	0.129	0.173	1
Itgb1	0.0375366	-0.29509	0.122	0.186	1			Dock10	8.01821e-05	-0.528563	0.327	0.304	1
Zfyve26	0.000338945	-0.294454	0.084	0.175	1			Hvcn1	0.00247337	-0.523199	0.237	0.232	1
Gimap7	0.00552586	-0.294384	0.157	0.247	1			Birc2	8.8555e-05	-0.512978	0.17	0.125	1
Apoe	0.00633484	-0.293659	0.237	0.334	1			Cd53	0.000659141	-0.511677	0.302	0.304	1
Cops5	0.0283808	-0.293485	0.073	0.129	1			S1pr1	0.0429072	-0.5029	0.142	0.173	1
Gm20342	0.0002633	-0.293447	0.111	0.211	1			Myo1g	0.00193498	-0.498023	0.227	0.226	1
Aagab	0.000531727	-0.293413	0.046	0.118	1			Rasal3	0.000303323	-0.49441	0.168	0.137	1
Ankrd13c	0.0334864	-0.292253	0.144	0.214	1			Ier5	0.000427059	-0.488207	0.183	0.143	1
Chmp2a	0.00691875	-0.29097	0.137	0.219	1			Cdkn1b	0.000920593	-0.484756	0.165	0.143	1
Xrn1	8.58003e-05	-0.289862	0.159	0.279	1			Ptprj	0.004734	-0.484069	0.155	0.143	1
Micall1	0.00102663	-0.289273	0.073	0.153	1			Jak2	0.00546636	-0.479401	0.24	0.226	1
Lgmn	0.000122213	-0.287811	0.111	0.216	1			Txnip	0.00322008	-0.479085	0.242	0.22	1
Ndufb4	0.0641021	-0.287333	0.113	0.17	1			Ppp1r18	0.000631294	-0.478438	0.201	0.19	1
Bmt2	0.146637	-0.28705	0.122	0.17	1			Nfkbia	0.00172314	-0.477858	0.268	0.256	1
Gnai3	0.0302707	-0.286591	0.108	0.173	1			Neat1	0.0272324	-0.477145	0.155	0.149	1
Ppp3cc	0.00121791	-0.286297	0.091	0.175	1			Fxyd5	0.00384583	-0.474839	0.149	0.149	1
Yy1	0.00738943	-0.28581	0.228	0.326	1			Cd48	0.00523589	-0.470541	0.162	0.155	1
Eif2s2	9.43633e-05	-0.28463	0.301	0.438	1			Jchain	0.00811742	-0.463721	0.34	0.256	1
Tcp11l2	0.0160056	-0.283996	0.08	0.142	1			Cmah	0.0216663	-0.45997	0.155	0.149	1
Cbx7	0.000987782	-0.282809	0.091	0.175	1			Lrba	0.00187524	-0.4521	0.126	0.089	1
Rnf20	0.00182805	-0.282778	0.164	0.263	1			Arl6ip1	8.77503e-05	-0.448948	0.451	0.393	1
Sema4d	0.000662633	-0.282004	0.168	0.277	1			Slfn2	0.0322101	-0.446717	0.265	0.286	1
Zbtb20	0.00048976	-0.281441	0.469	0.605	1			Hmgn3	0.00259872	-0.444608	0.124	0.089	1
Sacs	0.00390036	-0.281203	0.1	0.178	1			Ap1s2	0.00130622	-0.443661	0.121	0.095	1
Pnrc2	0.00674072	-0.280951	0.166	0.255	1			Akna	0.0638221	-0.441812	0.075	0.101	1
Polr2b	0.039876	-0.280865	0.088	0.145	1			Parp4	0.0120121	-0.434271	0.137	0.113	1
Map4k5	0.0640237	-0.279617	0.06	0.104	1			S100a4	0.4569	-0.432122	0.088	0.119	1
Ndufs5	0.00348337	-0.278497	0.137	0.227	1			Zbp1	0.0893481	-0.43038	0.072	0.101	1
Nfatc3	0.000923457	-0.278245	0.25	0.37	1			Sesn1	0.0130276	-0.422299	0.131	0.119	1
Zkscan3	0.000304616	-0.277867	0.184	0.299	1			Prkcb	0.000340242	-0.421423	0.356	0.31	1
Strada	0.0205487	-0.277356	0.069	0.126	1			Scaf8	0.000600992	-0.418471	0.168	0.125	1
Rnf10	0.00163187	-0.277047	0.104	0.192	1			Filip1l	0.0174608	-0.416926	0.322	0.315	1
BC017643	0.00580629	-0.276778	0.139	0.225	1			Rnase6	0.0155114	-0.414877	0.206	0.179	1
Cdkn1b	0.00196597	-0.276037	0.177	0.277	1			Slc25a11	0.000214158	-0.41324	0.16	0.107	1
Kdm5b	0.00647808	-0.275558	0.046	0.104	1			Sike1	0.0185077	-0.411677	0.152	0.161	1
Tet2	0.000781364	-0.275425	0.073	0.153	1			Mapk9	0.0130289	-0.411558	0.101	0.077	1
Elf2	7.14946e-05	-0.275115	0.124	0.236	1			Sla	0.0668446	-0.411351	0.152	0.167	1
Fam193b	0.030736	-0.273609	0.1	0.162	1			Arhgef3	0.115666	-0.409218	0.095	0.101	1
Filip1l	0.000108269	-0.273418	0.407	0.553	1			Stat5b	0.000226272	-0.407375	0.155	0.095	1
Stat6	0.000399005	-0.273362	0.062	0.142	1			Aamp	0.000206985	-0.407063	0.229	0.173	1
Ankrd16	0.00031975	-0.27185	0.051	0.129	1			Cdk2ap2	3.54121e-05	-0.406064	0.322	0.268	1
Kif21b	0.000188813	-0.271191	0.15	0.263	1			Irf2bp2	0.000194467	-0.40454	0.237	0.179	1
Srrt	0.000177734	-0.270226	0.153	0.266	1			Bend5	0.0257944	-0.404434	0.119	0.107	1
Nrf1	0.000258885	-0.270165	0.117	0.219	1			Cd55	0.0245806	-0.403636	0.168	0.202	1
Senp2	0.0108567	-0.268877	0.146	0.227	1			Anxa6	0.16118	-0.401253	0.137	0.185	1
Vapb	0.00935447	-0.267713	0.064	0.126	1			Rraga	0.00148179	-0.39794	0.131	0.095	1
Aicda	0.00541935	-0.267577	0.131	0.214	1			Rdx	0.00109234	-0.397872	0.216	0.155	1
Bid	0.00409437	-0.267539	0.058	0.123	1			Dgka	0.164779	-0.397508	0.098	0.107	1
Commd3	0.00192755	-0.26708	0.04	0.101	1			Pafah1b3	5.2144e-05	-0.397336	0.232	0.161	1
Mindy2	0.000323374	-0.265643	0.186	0.299	1			S100a13	0.00779101	-0.392851	0.191	0.167	1
Acss1	0.0398108	-0.264119	0.091	0.148	1			Pdcd4	0.0168633	-0.391887	0.209	0.185	1
1810037I17Rik	0.0146758	-0.26408	0.142	0.219	1			Ogfrl1	0.000814711	-0.389224	0.216	0.161	1
March6	0.0212131	-0.26275	0.086	0.148	1			Hsd17b4	0.00313034	-0.388575	0.111	0.077	1
Ube2e1	0.0112918	-0.262563	0.084	0.151	1			Il4ra	0.0489623	-0.388159	0.134	0.143	1
Skil	3.58851e-05	-0.262477	0.144	0.263	1			Hjurp	0.000159084	-0.38761	0.263	0.196	1
Ube4a	0.0281275	-0.262335	0.111	0.175	1			Bcl2a1b	0.029188	-0.387414	0.103	0.077	1
Kctd12	0.00567421	-0.262275	0.157	0.236	1			Sh3bp5	0.000201307	-0.387376	0.291	0.238	1
Mdfic	0.000702436	-0.261502	0.077	0.162	1			Itgb3bp	0.000147706	-0.386371	0.139	0.071	1
Dpp4	0.00721863	-0.260001	0.071	0.134	1			Tle3	0.0432738	-0.386356	0.111	0.113	1
Fnbp4	0.0086951	-0.259883	0.164	0.249	1			Lcp1	0.000625295	-0.385803	0.771	0.726	1
Susd6	0.000984425	-0.259638	0.135	0.23	1			Peli1	0.000702489	-0.385738	0.258	0.22	1
Trpc4ap	0.000540119	-0.258018	0.166	0.271	1			Kctd12	0.0689137	-0.384338	0.147	0.149	1
Trps1	0.00604348	-0.257205	0.06	0.123	1			Zfp592	0.0035913	-0.384084	0.173	0.125	1
Cdc40	0.0112956	-0.25675	0.137	0.216	1			Trim12a	0.000779237	-0.383868	0.211	0.167	1
Ep400	0.000739467	-0.256641	0.195	0.307	1			Aspscr1	0.018284	-0.383654	0.101	0.077	1
mt-Nd3	4.04264e-05	-0.256108	0.65	0.792	1			Klf6	0.015576	-0.382142	0.188	0.173	1
Zc3h13	3.95182e-05	-0.255263	0.177	0.304	1			Hcfc1r1	0.0138798	-0.381138	0.111	0.089	1
Ikzf3	6.06143e-05	-0.254517	0.533	0.679	1			Micu2	0.000301249	-0.38074	0.18	0.113	1
Ywhag	0.00408902	-0.253973	0.126	0.211	1			Iglc2	0.00203194	-0.378951	0.415	0.405	1
Tgfb1	0.000124633	-0.253858	0.223	0.348	1			Tmbim6	5.05317e-05	-0.377908	0.363	0.298	1
Sec24a	0.326292	-0.25373	0.108	0.142	1			Slc6a6	0.00688666	-0.376395	0.142	0.119	1
Diaph2	0.0198274	-0.253413	0.066	0.123	1			Fam208b	0.000382547	-0.376175	0.271	0.214	1
Smarca4	0.000474983	-0.252879	0.17	0.279	1			Fcmr	0.0015538	-0.376038	0.265	0.214	1
Mical1	0.028823	-0.250814	0.102	0.164	1			Cd84	0.00446242	-0.37362	0.165	0.137	1
9430038I01Rik	0.00297359	-0.250515	0.064	0.134	1			Fmnl1	0.0113592	-0.371071	0.186	0.173	1
Tecpr1	0.065976	-0.250256	0.084	0.134	1			Bmt2	0.0179933	-0.369687	0.131	0.119	1
								Cyld	0.000117575	-0.366739	0.366	0.298	1
Upregulated in Cγ1CreATG7fl/fl								Soat1	0.0233275	-0.366467	0.124	0.107	1
								Noc3l	0.00222193	-0.364766	0.113	0.065	1
Hspa8	5.11738e-09	0.446047	0.642	0.671	0.00015891			Cr2	0.0017407	-0.364624	0.32	0.286	1
Hmgb2	2.80018e-08	0.429803	0.389	0.438	0.000869541			Twf2	0.000801514	-0.364381	0.18	0.131	1
Rps17	1.61413e-07	0.266395	0.633	0.693	0.00501237			Nfe2l2	0.000922933	-0.363834	0.191	0.131	1
S100a9	3.24025e-06	0.493671	0.571	0.545	0.10062			Kmt5b	0.00354786	-0.361905	0.216	0.185	1
Rfc1	4.0591e-06	0.410457	0.283	0.31	0.126047			Vps4b	0.000686748	-0.361713	0.25	0.19	1
Anp32e	1.4338e-05	0.410872	0.29	0.312	0.445238			Mettl23	0.00087593	-0.361669	0.201	0.155	1
Hsp90ab1	2.48383e-05	0.394778	0.73	0.723	0.771303			Ppm1m	0.00904566	-0.361115	0.108	0.089	1
Hpf1	0.0134758	0.251126	0.208	0.227	1			Zbtb4	0.00235984	-0.357921	0.173	0.131	1
Psmd6	0.21238	0.251246	0.122	0.126	1			Trim30a	0.000692293	-0.357033	0.247	0.185	1
Cebpz	0.140219	0.251787	0.215	0.216	1			Gpat4	0.000900014	-0.355226	0.126	0.071	1
Ptpn11	0.274072	0.252142	0.108	0.096	1			1810022K09Rik	0.000793443	-0.35508	0.245	0.19	1
Abracl	0.00625279	0.253496	0.177	0.205	1			Zfp36	0.0378805	-0.35407	0.139	0.161	1
Bbip1	0.151279	0.254452	0.1	0.104	1			Osgep	4.21239e-05	-0.35366	0.157	0.089	1
Fryl	0.00599096	0.254743	0.19	0.219	1			Spib	0.000760899	-0.352799	0.374	0.31	1
Scand1	0.0374508	0.256344	0.235	0.247	1			Cbfa2t3	0.00159652	-0.352005	0.253	0.202	1
Ptpn6	9.43466e-05	0.256576	0.405	0.463	1			Plac8	0.0943142	-0.350028	0.309	0.315	1
Mrps15	0.282615	0.256992	0.122	0.093	1			Efhd2	0.0159045	-0.34998	0.16	0.131	1
Becn1	0.229216	0.258044	0.137	0.134	1			Pbxip1	0.0125478	-0.349813	0.175	0.161	1
Strap	0.288295	0.258832	0.111	0.082	1			Zcchc9	0.00129008	-0.348762	0.124	0.083	1
Ywhae	0.0022291	0.259825	0.363	0.375	1			Trappc4	0.000280275	-0.348442	0.198	0.131	1
Hnrnpd	0.0013716	0.260064	0.365	0.4	1			Coro2a	0.00765897	-0.347862	0.131	0.083	1
Nap1l4	0.0347649	0.26049	0.126	0.148	1			Grap	0.00430789	-0.346852	0.271	0.244	1
Tagln2	0.249198	0.261779	0.119	0.112	1			Brwd3	0.00186044	-0.345869	0.168	0.101	1
Tm6sf1	0.00746566	0.262617	0.21	0.247	1			Cnih4	0.00014729	-0.345722	0.147	0.089	1
Ndufa4	0.000735288	0.262957	0.305	0.356	1			Azi2	0.0548923	-0.345667	0.113	0.107	1
Cmpk1	0.0559746	0.263324	0.201	0.205	1			Syne1	0.0479314	-0.345609	0.178	0.155	1
Mif	0.0103248	0.264271	0.192	0.219	1			Ifi203	0.00447137	-0.34529	0.268	0.232	1
Gatad2a	0.271922	0.264585	0.1	0.082	1			Ddx42	0.000318534	-0.345256	0.302	0.238	1
Rpl23a	4.65931e-05	0.26732	0.726	0.742	1			Btg2	0.0518768	-0.343404	0.273	0.262	1
Cdk17	0.348014	0.267655	0.131	0.118	1			Btaf1	0.00244122	-0.342949	0.219	0.161	1
H2-Q7	0.0633532	0.268605	0.305	0.304	1			Myo1e	0.00124863	-0.342768	0.294	0.25	1
Slamf7	0.15232	0.268808	0.184	0.175	1			Trim5	0.0519771	-0.34244	0.129	0.125	1
Pole4	0.0984604	0.27051	0.142	0.153	1			Nrd1	0.000368063	-0.341672	0.307	0.25	1
Rnase6	0.149809	0.271098	0.277	0.26	1			Mia3	5.67273e-05	-0.340514	0.214	0.137	1
Psd4	0.0462244	0.272703	0.155	0.17	1			Tial1	0.000422738	-0.339704	0.253	0.202	1
Mapk14	0.135102	0.273184	0.115	0.112	1			Zeb2	0.0583296	-0.339572	0.137	0.113	1
Eif4e	0.266524	0.27373	0.124	0.099	1			Nudcd1	8.3166e-05	-0.339538	0.111	0.036	1
Polg	0.313981	0.273915	0.128	0.118	1			Vps13d	0.0329065	-0.339115	0.129	0.125	1
Zc3h18	0.359601	0.27422	0.111	0.101	1			Tnfrsf13b	0.000331556	-0.338618	0.263	0.19	1
Snw1	0.0020858	0.275556	0.219	0.258	1			Fbxo33	0.0101132	-0.336456	0.119	0.089	1
Hnrnpab	0.0272203	0.276504	0.325	0.31	1			Fabp5	0.000585261	-0.334157	0.108	0.054	1
Gngt2	0.386416	0.276668	0.177	0.156	1			2310009B15Rik	0.00380542	-0.333833	0.116	0.065	1
Eed	0.171973	0.27741	0.113	0.118	1			Fbxl14	0.00795419	-0.332298	0.142	0.107	1
Pik3cg	0.111776	0.27801	0.137	0.137	1			Fam117b	0.0124331	-0.331565	0.173	0.149	1
Rnpepl1	0.309319	0.278322	0.126	0.115	1			Mllt6	0.000747254	-0.331514	0.201	0.137	1
Lrrfip1	0.0935041	0.281612	0.175	0.173	1			Lyz2	0.00752396	-0.33147	0.245	0.244	1
Phf20	0.318829	0.281635	0.137	0.123	1			Arhgap15	0.000208664	-0.331392	0.345	0.286	1
Hmgn2	0.224748	0.281968	0.117	0.096	1			Dbr1	0.00241366	-0.330619	0.101	0.06	1
Snrpd1	0.2379	0.282188	0.177	0.175	1			Med12	0.00210568	-0.329446	0.16	0.113	1
Gimap9	0.0798967	0.283156	0.204	0.197	1			Pikfyve	0.000830498	-0.328572	0.183	0.137	1
Naa50	0.0510132	0.283179	0.162	0.181	1			Smim14	0.000263623	-0.326461	0.345	0.28	1
Ndufb8	0.0703134	0.283202	0.146	0.148	1			Ptpre	0.00215757	-0.326403	0.106	0.054	1
Snrpd3	0.0233933	0.284036	0.226	0.238	1			Lyrm2	0.000735393	-0.326183	0.152	0.089	1
Fam32a	0.23571	0.284829	0.122	0.112	1			Napg	0.00240931	-0.326034	0.142	0.101	1
Cct8	0.00158246	0.287944	0.237	0.26	1			Iglc3	0.000503126	-0.325631	0.389	0.339	1
Nsun2	0.186108	0.28978	0.126	0.093	1			Cyfip1	0.00663817	-0.325619	0.121	0.077	1
Mcmbp	0.215933	0.291241	0.162	0.159	1			Xpr1	0.00029162	-0.325367	0.183	0.125	1
Higd1a	0.125664	0.292305	0.119	0.079	1			Emc2	0.000129697	-0.324195	0.16	0.095	1
Calr	0.00609848	0.292752	0.381	0.4	1			Tbc1d15	0.0049822	-0.320559	0.129	0.095	1
Pa2g4	0.194952	0.294018	0.159	0.123	1			Sell	0.0488451	-0.320394	0.196	0.19	1
Cox6b1	0.000154825	0.294484	0.308	0.353	1			Xpo7	0.00247158	-0.319602	0.139	0.083	1
Ldha	0.00115652	0.296128	0.204	0.23	1			9930111J21Rik2	0.00834135	-0.319589	0.314	0.28	1
Parg	0.238806	0.297014	0.146	0.112	1			Fbxl3	0.000973819	-0.319509	0.175	0.131	1
Ada	0.201915	0.297108	0.106	0.088	1			Mysm1	0.0014565	-0.318858	0.227	0.167	1
Shisa5	0.00131465	0.297922	0.588	0.592	1			B2m	0.000182575	-0.318481	0.701	0.643	1
Ftl1	0.000792442	0.298712	0.449	0.499	1			Rb1cc1	8.9873e-05	-0.316356	0.294	0.22	1
Ehd3	0.172504	0.29949	0.106	0.074	1			Cd79a	0.000420444	-0.316334	0.513	0.482	1
Minos1	0.00151529	0.300346	0.21	0.258	1			Foxp1	0.000719936	-0.316033	0.446	0.387	1
Gm47283	0.27476	0.301041	0.175	0.167	1			Sub1	0.00389637	-0.315855	0.389	0.321	1
Lsm4	0.0527824	0.301294	0.226	0.211	1			Iscu	8.82944e-05	-0.314438	0.147	0.071	1
Rbm15	0.0349918	0.30136	0.115	0.129	1			Prkd2	0.00407359	-0.314212	0.178	0.131	1
Dguok	0.210078	0.305915	0.113	0.101	1			Hsdl1	0.0487279	-0.31361	0.106	0.095	1
Rnf213	0.231249	0.308118	0.173	0.153	1			Ncf4	0.00938633	-0.312663	0.142	0.113	1
L3mbtl3	0.263593	0.309683	0.1	0.088	1			Rassf4	0.00638815	-0.311927	0.111	0.071	1
Spi1	0.0148142	0.310829	0.17	0.181	1			Kmo	0.0139062	-0.310536	0.131	0.101	1
Eftud2	0.19074	0.311281	0.135	0.121	1			Mfsd14a	0.00630935	-0.309947	0.121	0.071	1
Timm13	0.0382386	0.318357	0.199	0.197	1			Nrgn	0.0218144	-0.309184	0.103	0.065	1
Pdcd5	0.0120575	0.319198	0.162	0.178	1			Cep135	4.15837e-05	-0.308912	0.162	0.077	1
Atp5g3	0.000195002	0.322275	0.223	0.266	1			Ankrd49	0.00533816	-0.308091	0.144	0.107	1
Pdia6	0.121854	0.322971	0.199	0.181	1			Ttf1	0.00208999	-0.307943	0.165	0.107	1
Dnajc5	0.113271	0.323388	0.223	0.2	1			Ubp1	3.90347e-05	-0.307905	0.206	0.119	1
Cd84	0.000465468	0.324646	0.288	0.323	1			Trappc6a	0.0222331	-0.307668	0.131	0.107	1
Mcm2	0.108233	0.324882	0.115	0.074	1			Tank	0.00424045	-0.307553	0.196	0.155	1
Usp16	0.100447	0.325012	0.212	0.181	1			Cirbp	0.168161	-0.306843	0.09	0.101	1
Mrpl51	0.114141	0.326078	0.162	0.148	1			Snx18	0.0295447	-0.306389	0.108	0.077	1
Stmn1	0.180258	0.326739	0.144	0.121	1			Washc4	6.13882e-05	-0.306132	0.211	0.119	1
Gpr174	0.0218664	0.32855	0.199	0.189	1			Zfp292	5.7047e-05	-0.305246	0.428	0.339	1
Map4	0.134413	0.328687	0.148	0.132	1			Mdm2	0.00246678	-0.305102	0.173	0.125	1
Rpn1	0.101978	0.328899	0.192	0.142	1			Abca7	0.0359883	-0.304857	0.106	0.083	1
Slc30a9	0.0234111	0.328905	0.137	0.142	1			R3hdm4	0.0147042	-0.304735	0.162	0.137	1
Pecam1	0.0500747	0.329254	0.25	0.247	1			Eif2s2	0.000456848	-0.304375	0.601	0.494	1
Fam168b	0.00589812	0.329933	0.23	0.247	1			Klf3	0.0241479	-0.303953	0.147	0.125	1
4833420G17Rik	0.101242	0.331629	0.235	0.216	1			Srp72	3.50613e-05	-0.303292	0.327	0.22	1
Lig1	0.0513562	0.333049	0.102	0.058	1			Ly6d	0.023603	-0.302536	0.294	0.286	1
Npm1	6.10662e-05	0.334633	0.637	0.663	1			Ms4a6b	0.0655781	-0.30228	0.124	0.107	1
Uqcrq	0.0539346	0.335732	0.246	0.214	1			Marf1	9.13951e-05	-0.302079	0.229	0.143	1
Txn2	0.133212	0.336324	0.113	0.101	1			Kin	6.85235e-05	-0.301538	0.198	0.119	1
Stip1	0.166122	0.336665	0.104	0.079	1			Sipa1	3.76452e-05	-0.301115	0.366	0.286	1
Cers4	0.0129697	0.337277	0.199	0.214	1			Tmem127	0.00283603	-0.300785	0.162	0.119	1
Lgals8	0.059482	0.337987	0.108	0.107	1			Csnk1g3	0.00117659	-0.300528	0.183	0.125	1
Dck	0.0701303	0.340341	0.17	0.129	1			Zmat5	0.0478252	-0.300514	0.129	0.119	1
Atp5f1	0.000700542	0.340376	0.352	0.362	1			Atad2b	0.00207099	-0.300241	0.235	0.173	1
Camp	0.148129	0.340855	0.153	0.145	1			Cnot6l	0.00049991	-0.299467	0.394	0.321	1
Acap1	0.0112733	0.341169	0.159	0.164	1			Gimap7	0.00810721	-0.298749	0.157	0.125	1
Dnajc9	0.148704	0.343529	0.19	0.167	1			Plxnc1	0.00496854	-0.298644	0.198	0.149	1
Dhx36	0.0233304	0.345419	0.221	0.227	1			Clec2i	0.23013	-0.298588	0.101	0.113	1
Evl	0.00283586	0.346463	0.219	0.244	1			Copg2	0.0228602	-0.297383	0.108	0.077	1
Eprs	0.0819717	0.346931	0.223	0.2	1			Grn	0.0094183	-0.297275	0.113	0.077	1
Taf3	0.230004	0.347102	0.111	0.09	1			Galnt11	0.0107902	-0.296907	0.147	0.131	1
Smc1a	0.0143102	0.347954	0.305	0.26	1			Crip1	0.000715127	-0.296832	0.683	0.637	1
Txnl1	0.126403	0.352455	0.131	0.112	1			Sash3	0.000472463	-0.296605	0.258	0.19	1
Srpr	0.0595645	0.354833	0.148	0.132	1			Pnpla8	0.00120318	-0.296089	0.162	0.113	1
S100a8	0.000390561	0.358468	0.522	0.515	1			Rnf6	0.00432202	-0.295771	0.173	0.131	1
Hspd1	0.0258026	0.358979	0.246	0.238	1			Snrnp25	0.000109301	-0.295269	0.258	0.161	1
Snu13	0.0331679	0.360696	0.166	0.164	1			Ptms	0.0251067	-0.295267	0.211	0.19	1
Setd1b	0.0191656	0.362282	0.131	0.132	1			Rab11b	0.000207728	-0.294386	0.245	0.167	1
Mcm4	0.0609523	0.362844	0.124	0.085	1			Birc3	0.0412529	-0.293507	0.168	0.155	1
Slc15a2	0.00767223	0.364833	0.104	0.047	1			Sptan1	0.000490453	-0.293175	0.242	0.173	1
Dnmt1	0.0895456	0.367089	0.188	0.156	1			Lcp2	0.159811	-0.291659	0.103	0.101	1
Rbl1	0.0710718	0.370248	0.104	0.074	1			Pik3r4	0.0777191	-0.291387	0.101	0.089	1
Gm42031	0.0774384	0.374488	0.153	0.118	1			Sec23ip	4.10795e-05	-0.289989	0.18	0.095	1
Hells	0.150072	0.382795	0.146	0.115	1			Zfp217	0.0229983	-0.289836	0.139	0.107	1
Ppm1g	0.0835317	0.383744	0.173	0.132	1			Phax	0.00019398	-0.289782	0.18	0.107	1
Ran	0.00755305	0.387043	0.263	0.263	1			Haus2	4.84968e-05	-0.289462	0.111	0.036	1
Cox5a	0.000626537	0.387162	0.254	0.271	1			Cpne3	0.00236552	-0.288156	0.149	0.095	1
Ndufb7	0.00308431	0.388883	0.27	0.271	1			N4bp2	6.01627e-05	-0.28784	0.304	0.214	1
Nasp	0.0560807	0.391903	0.157	0.137	1			Bnip3l	0.0109114	-0.287727	0.193	0.149	1
Ssrp1	0.0150352	0.394893	0.243	0.23	1			Zfp326	0.000462716	-0.287426	0.152	0.095	1
Cr2	0.00114548	0.401295	0.564	0.586	1			Lactb	0.000766727	-0.287165	0.162	0.101	1
Dek	0.000511829	0.403908	0.303	0.318	1			Lamtor1	8.38077e-05	-0.285241	0.209	0.113	1
Ndufc2	0.0615564	0.407025	0.164	0.145	1			Use1	0.00027842	-0.285045	0.237	0.155	1
Txn1	0.00172146	0.407396	0.312	0.304	1			Adgre5	0.0206069	-0.284798	0.106	0.065	1
Tpi1	0.0443096	0.407855	0.142	0.107	1			Csnk1d	0.000489393	-0.284112	0.193	0.125	1
Pdia3	0.00416871	0.409099	0.316	0.329	1			Clk1	0.000129319	-0.28385	0.371	0.304	1
Mrps21	0.021853	0.409823	0.164	0.156	1			Lgals9	0.000423402	-0.28365	0.16	0.095	1
Ndufb9	0.0134913	0.409854	0.199	0.192	1			Timm9	4.6433e-05	-0.283559	0.147	0.054	1
Prkar1a	0.00033652	0.410258	0.268	0.279	1			H2-T23	3.81651e-05	-0.282291	0.276	0.196	1
Hist1h1b	0.057144	0.411334	0.104	0.066	1			Cd2	0.1627	-0.281943	0.131	0.149	1
Anapc11	0.115772	0.412934	0.104	0.082	1			Uhrf1bp1l	0.000159013	-0.281645	0.219	0.143	1
Msh6	0.0393027	0.413781	0.117	0.079	1			Mex3c	0.0208262	-0.281572	0.101	0.065	1
Selenoh	0.0168749	0.415864	0.128	0.079	1			Arap2	0.0172625	-0.28044	0.137	0.107	1
Mef2b	0.0557425	0.419284	0.181	0.153	1			Zfp263	0.0205468	-0.279666	0.137	0.107	1
Psmc1	0.0392736	0.426113	0.157	0.137	1			Ifi47	0.0838001	-0.278808	0.108	0.089	1
Ifi27l2a	0.000370172	0.428191	0.407	0.397	1			Zfp410	0.000271858	-0.277755	0.142	0.077	1
Tbca	0.0103567	0.432565	0.217	0.178	1			Vezf1	0.0081362	-0.277014	0.232	0.179	1
Hnrnpc	3.78558e-05	0.439951	0.385	0.378	1			Psd4	0.00603076	-0.276941	0.201	0.161	1
Mrpl3	0.0651662	0.441753	0.1	0.068	1			Pop5	7.14668e-05	-0.276932	0.214	0.137	1
Hsp90b1	0.00193812	0.450813	0.467	0.433	1			Glo1	0.0295482	-0.276858	0.111	0.077	1
St13	0.00215003	0.454235	0.221	0.214	1			Rnpepl1	0.00186431	-0.27599	0.16	0.101	1
Mcm6	0.017323	0.472941	0.168	0.11	1			Cnppd1	0.0184395	-0.275438	0.113	0.077	1
Snrpa1	0.020329	0.483531	0.102	0.082	1			Sart3	0.00111038	-0.275413	0.149	0.083	1
Mki67	0.00791279	0.498079	0.232	0.205	1			Rfk	0.00593276	-0.274534	0.108	0.065	1
H2afz	0.00216907	0.517584	0.33	0.301	1			Gimap8	0.122736	-0.272635	0.165	0.161	1
Prdx1	0.00028173	0.543698	0.277	0.263	1			Topors	0.000172641	-0.271652	0.216	0.125	1
Lyz2	0.0075357	0.552665	0.21	0.181	1			Uqcrh	0.000208	-0.270766	0.701	0.637	1
Top2a	0.0285152	0.589119	0.148	0.11	1			Exosc3	0.00140945	-0.270487	0.211	0.137	1
Smc2	0.000364544	0.60489	0.124	0.049	1			Sat1	0.00026485	-0.270365	0.312	0.226	1
Mcm5	0.00490411	0.606456	0.126	0.066	1			Ythdf3	3.98286e-05	-0.27006	0.222	0.113	1
Tuba1b	0.000318208	0.617151	0.243	0.197	1			Cyb5a	0.000468576	-0.269639	0.16	0.095	1
Mcm3	0.000530643	0.63345	0.135	0.06	1			Pecam1	0.144449	-0.269164	0.131	0.125	1
Pclaf	4.27928e-05	0.852742	0.133	0.047	1			Eapp	0.000179596	-0.268887	0.206	0.131	1
								Ikbkb	5.70656e-05	-0.267984	0.314	0.232	1
								Sh3pxd2a	0.129683	-0.267337	0.101	0.089	1
								Dld	0.00114498	-0.266987	0.173	0.113	1
								Cwc15	0.000214388	-0.266507	0.351	0.256	1
								Gmfb	0.00110578	-0.266401	0.271	0.202	1
								Itpr1	0.0691913	-0.2664	0.129	0.119	1
								Cipc	0.0436497	-0.263931	0.106	0.083	1
								Trbc2	0.265774	-0.263838	0.116	0.119	1
								Esyt1	0.000374127	-0.263274	0.186	0.119	1
								Stoml2	0.000244959	-0.262587	0.155	0.083	1
								Stat3	0.00281307	-0.262451	0.232	0.173	1
								Gmfg	0.00135829	-0.261973	0.338	0.286	1
								Timm10b	5.48285e-05	-0.26149	0.224	0.137	1
								Tet3	0.000804503	-0.261443	0.271	0.202	1
								Fam49b	4.45135e-05	-0.261436	0.487	0.369	1
								Vapa	0.000295029	-0.261233	0.281	0.196	1
								E2f2	5.46324e-05	-0.260778	0.227	0.137	1
								Fam78a	0.00908778	-0.260561	0.111	0.077	1
								Setdb1	0.000452455	-0.260475	0.162	0.077	1
								Wdr48	0.000363574	-0.260249	0.16	0.077	1
								Rnf20	9.62177e-05	-0.259943	0.291	0.196	1
								Ahsa1	0.00149102	-0.259877	0.188	0.119	1
								Tmod3	0.00057532	-0.259668	0.286	0.232	1
								Abraxas2	0.00019575	-0.258172	0.139	0.065	1
								Nploc4	0.00017988	-0.258109	0.121	0.054	1
								Arpc2	0.000601698	-0.258073	0.66	0.571	1
								Qdpr	0.0358715	-0.257631	0.116	0.083	1
								Cast	0.00537581	-0.257613	0.253	0.208	1
								Arpc4	0.000177098	-0.257304	0.327	0.244	1
								Cyba	6.21522e-05	-0.257273	0.448	0.357	1
								Otud1	0.0446192	-0.256336	0.103	0.065	1
								Irf5	0.0278874	-0.256115	0.173	0.137	1
								Tlnrd1	0.00315555	-0.255598	0.111	0.06	1
								Gm15987	0.0733553	-0.25512	0.134	0.125	1
								Agpat3	0.097011	-0.254595	0.101	0.083	1
								Usp25	5.97853e-05	-0.254217	0.296	0.208	1
								Cdk13	4.45279e-05	-0.254031	0.361	0.25	1
								Map3k7	0.000357192	-0.253877	0.173	0.101	1
								Msrb1	0.00119976	-0.253653	0.162	0.101	1
								Vamp2	0.0374483	-0.253332	0.101	0.071	1
								Baz2a	4.32803e-05	-0.253189	0.237	0.137	1
								Arhgap45	0.00417431	-0.253141	0.351	0.315	1
								Elk4	0.00967179	-0.252516	0.245	0.19	1
								Pfn1	0.000148822	-0.252425	0.812	0.726	1
								Gm2a	0.0824456	-0.250604	0.168	0.143	1
								Wdr37	0.0115033	-0.250586	0.139	0.101	1
								Dennd3	0.0294087	-0.250524	0.108	0.077	1
								Fcrla	0.000690267	-0.250378	0.237	0.161	1
								Upregulated in Cγ1CreATG7fl/fl
								Hsp90aa1	1.02894e-16	1.07379	0.832	0.524	3.19518e-12
								Mcm3	1.34494e-14	0.946992	0.436	0.113	4.17644e-10
								Smc1a	1.80664e-14	0.797146	0.621	0.262	5.61017e-10
								Cbx5	3.55868e-14	0.650807	0.572	0.226	1.10508e-09
								Rangap1	6.29202e-14	0.746961	0.415	0.107	1.95386e-09
								Pdap1	2.24799e-13	0.408817	0.438	0.149	6.98068e-09
								Mcm7	2.25639e-13	0.372523	0.448	0.161	7.00678e-09
								Ccna2	4.19436e-13	0.365608	0.418	0.137	1.30248e-08
								Smc2	4.55697e-13	0.414265	0.554	0.244	1.41508e-08
								Rexo2	5.96883e-13	0.661519	0.325	0.06	1.8535e-08
								Kif4	8.50331e-13	0.843212	0.332	0.065	2.64053e-08
								Txnl4a	8.94892e-13	0.650335	0.265	0.03	2.77891e-08
								Srsf1	1.34483e-12	0.42063	0.582	0.268	4.17609e-08
								Hsph1	1.41321e-12	1.00526	0.358	0.077	4.38845e-08
								Hirip3	1.59888e-12	0.605028	0.235	0.018	4.96501e-08
								Clspn	1.84816e-12	0.651258	0.381	0.101	5.7391e-08
								Mcm5	2.27091e-12	0.407703	0.392	0.125	7.05186e-08
								Tubb4b	2.50517e-12	0.444302	0.549	0.25	7.77932e-08
								Pgk1	3.21871e-12	0.440913	0.436	0.155	9.99505e-08
								Hdgf	3.32226e-12	0.53562	0.528	0.226	1.03166e-07
								Pds5b	3.94149e-12	0.385914	0.381	0.119	1.22395e-07
								Snrpd2	5.31057e-12	0.552712	0.485	0.185	1.64909e-07
								Abcf1	5.94865e-12	0.645007	0.497	0.19	1.84723e-07
								Plk4	6.75231e-12	0.597349	0.309	0.06	2.09679e-07
								Mif	6.78638e-12	0.293574	0.482	0.208	2.10737e-07
								Pgam1	6.80739e-12	0.396643	0.309	0.071	2.1139e-07
								Rbl1	7.0927e-12	0.331217	0.284	0.06	2.2025e-07
								Smarcc1	7.37884e-12	0.811583	0.497	0.185	2.29135e-07
								Taf1	8.41065e-12	0.373848	0.361	0.107	2.61176e-07
								Dhfr	9.05951e-12	0.389047	0.299	0.065	2.81325e-07
								Mpp6	1.008e-11	0.349436	0.224	0.03	3.13016e-07
								Ran	1.0449e-11	0.600468	0.716	0.399	3.24472e-07
								Nasp	1.39082e-11	0.52777	0.495	0.196	4.31892e-07
								Smc3	1.45781e-11	0.548019	0.531	0.226	4.52695e-07
								Fignl1	1.50889e-11	0.52664	0.278	0.048	4.68557e-07
								Top2a	1.57947e-11	0.547112	0.832	0.542	4.90473e-07
								Incenp	1.68064e-11	0.726723	0.423	0.137	5.21889e-07
								Cep83	1.76414e-11	0.726477	0.289	0.048	5.47818e-07
								Rnaseh2b	1.95443e-11	0.599388	0.247	0.03	6.0691e-07
								Arpp19	2.21307e-11	0.388707	0.461	0.19	6.87225e-07
								Hist1h1a	2.29828e-11	0.913099	0.348	0.083	7.13686e-07
								Topbp1	2.83316e-11	0.267496	0.423	0.167	8.79782e-07
								Cisd1	3.07985e-11	0.365675	0.291	0.06	9.56386e-07
								Pa2g4	3.12969e-11	0.569577	0.392	0.125	9.71862e-07
								U2surp	3.3374e-11	0.338848	0.479	0.202	1.03636e-06
								Cpsf2	3.57751e-11	0.274694	0.454	0.185	1.11092e-06
								Hist1h3e	3.60539e-11	0.706559	0.268	0.042	1.11958e-06
								Tmpo	4.39798e-11	0.54691	0.629	0.321	1.3657e-06
								Raly	5.0028e-11	0.430326	0.418	0.149	1.55352e-06
								Fen1	5.19735e-11	0.691525	0.273	0.048	1.61393e-06
								Mcm10	5.35224e-11	0.456713	0.235	0.03	1.66203e-06
								Ppp2ca	5.92707e-11	0.262522	0.441	0.185	1.84053e-06
								Kif11	6.26543e-11	0.322748	0.497	0.232	1.9456e-06
								C1qbp	6.32882e-11	0.362747	0.307	0.083	1.96529e-06
								Rfc5	7.65121e-11	0.55273	0.224	0.024	2.37593e-06
								Cdca3	7.95536e-11	0.312663	0.343	0.113	2.47038e-06
								Smdt1	7.96389e-11	0.479128	0.5	0.22	2.47303e-06
								Khsrp	9.16617e-11	0.77392	0.348	0.089	2.84637e-06
								Uhrf1	9.29818e-11	0.44907	0.33	0.095	2.88736e-06
								Pola1	1.01816e-10	0.643959	0.394	0.125	3.16171e-06
								Srsf3	1.06311e-10	0.671488	0.745	0.446	3.30128e-06
								Ssb	1.10346e-10	0.273044	0.554	0.28	3.42658e-06
								Hist2h2ac	1.23195e-10	0.824508	0.441	0.161	3.82557e-06
								Ssrp1	1.2362e-10	0.549075	0.562	0.262	3.83877e-06
								Snrpb	1.28484e-10	0.539225	0.513	0.22	3.98982e-06
								Ipo7	1.43777e-10	0.334102	0.348	0.113	4.4647e-06
								Psmc1	1.67971e-10	0.453354	0.397	0.137	5.21601e-06
								Rif1	1.69914e-10	0.533137	0.466	0.185	5.27634e-06
								Pgp	2.08804e-10	0.257356	0.278	0.071	6.48399e-06
								Rpl36al	2.10932e-10	0.462741	0.495	0.22	6.55006e-06
								Snrpd1	2.16999e-10	0.355872	0.508	0.238	6.73846e-06
								Tex9	2.2171e-10	0.59431	0.245	0.036	6.88478e-06
								Pbdc1	2.42192e-10	0.258814	0.304	0.095	7.5208e-06
								Cit	2.95365e-10	0.479036	0.286	0.065	9.17197e-06
								Cct3	3.21435e-10	0.496988	0.43	0.167	9.98153e-06
								Ndufb8	3.30347e-10	0.51318	0.397	0.143	1.02583e-05
								Mbd3	3.40284e-10	0.626823	0.314	0.077	1.05668e-05
								Rrm2	3.62184e-10	0.459258	0.332	0.101	1.12469e-05
								Sgo1	3.69606e-10	0.595951	0.263	0.048	1.14774e-05
								H2afj	3.72439e-10	0.460023	0.425	0.161	1.15653e-05
								Magoh	3.74579e-10	0.299445	0.33	0.107	1.16318e-05
								Tpi1	4.02009e-10	0.253603	0.322	0.101	1.24836e-05
								Nop58	4.30173e-10	0.391716	0.441	0.185	1.33582e-05
								Tomm5	4.73392e-10	0.468846	0.343	0.107	1.47002e-05
								Spc25	4.75754e-10	0.518118	0.281	0.065	1.47736e-05
								Dut	4.85007e-10	0.375084	0.474	0.214	1.50609e-05
								Lsm2	5.789e-10	0.403455	0.34	0.107	1.79766e-05
								Spc24	6.05077e-10	0.518331	0.296	0.077	1.87895e-05
								Dnaja2	6.5466e-10	0.554058	0.423	0.161	2.03291e-05
								Psmd13	6.57323e-10	0.391524	0.394	0.149	2.04118e-05
								Abcf2	6.97173e-10	0.534081	0.206	0.024	2.16493e-05
								Rrm1	7.50527e-10	0.657187	0.503	0.22	2.33061e-05
								Mis18bp1	7.6179e-10	0.680643	0.309	0.077	2.36559e-05
								Atad5	7.63578e-10	0.629395	0.291	0.065	2.37114e-05
								Sfxn1	7.74943e-10	0.422064	0.312	0.089	2.40643e-05
								Snrpf	7.75718e-10	0.30106	0.557	0.286	2.40884e-05
								Nsd2	7.77954e-10	0.456957	0.503	0.232	2.41578e-05
								Cnp	7.81852e-10	0.266836	0.381	0.149	2.42788e-05
								Brca2	7.94017e-10	0.597255	0.258	0.048	2.46566e-05
								Lsm12	8.31897e-10	0.458403	0.366	0.125	2.58329e-05
								Asf1b	8.49153e-10	0.353382	0.253	0.054	2.63687e-05
								Esco2	8.53222e-10	0.387474	0.358	0.119	2.64951e-05
								Got2	8.66146e-10	0.297542	0.317	0.095	2.68964e-05
								Api5	9.12603e-10	0.325743	0.304	0.089	2.83391e-05
								Tipin	9.17346e-10	0.256949	0.268	0.071	2.84863e-05
								Ap3b1	9.23423e-10	0.257128	0.253	0.054	2.86751e-05
								Brd7	9.52129e-10	0.477798	0.41	0.155	2.95665e-05
								Dnajc21	9.56431e-10	0.653815	0.271	0.054	2.97001e-05
								Ncapg	9.70094e-10	0.726463	0.415	0.149	3.01243e-05
								Cdc37	1.01367e-09	0.569681	0.436	0.173	3.14775e-05
								Tacc3	1.03555e-09	0.479356	0.34	0.107	3.21571e-05
								Cops6	1.03641e-09	0.382387	0.229	0.036	3.21836e-05
								Tkt	1.03802e-09	0.489134	0.497	0.226	3.22336e-05
								Trim59	1.11172e-09	0.275678	0.43	0.185	3.45222e-05
								Scand1	1.12651e-09	0.419844	0.433	0.179	3.49816e-05
								Tyms	1.16026e-09	0.392134	0.209	0.03	3.60294e-05
								Dis3	1.18206e-09	0.26579	0.206	0.03	3.67066e-05
								Ipo5	1.22966e-09	0.469424	0.327	0.101	3.81846e-05
								Nono	1.38514e-09	0.311328	0.466	0.214	4.30126e-05
								Phb2	1.38619e-09	0.442592	0.358	0.119	4.30455e-05
								Sf3a3	1.46183e-09	0.424853	0.302	0.083	4.53942e-05
								C330027C09Rik	1.48781e-09	0.346246	0.276	0.071	4.62008e-05
								Hist1h1b	1.49521e-09	0.920234	0.735	0.458	4.64308e-05
								Wdr76	1.52294e-09	0.373642	0.284	0.077	4.72917e-05
								Racgap1	1.52683e-09	0.456232	0.389	0.143	4.74128e-05
								Otud4	1.54582e-09	0.421304	0.32	0.095	4.80022e-05
								Ckap5	1.57613e-09	0.261257	0.49	0.238	4.89437e-05
								Bod1l	1.59778e-09	0.307174	0.443	0.202	4.9616e-05
								Ttk	1.68995e-09	0.460717	0.204	0.024	5.24781e-05
								Dnajc9	1.69555e-09	0.452486	0.456	0.196	5.26519e-05
								Stag2	1.7286e-09	0.557842	0.477	0.208	5.36781e-05
								Zranb2	1.74525e-09	0.339225	0.428	0.185	5.41952e-05
								Etf1	1.76798e-09	0.356613	0.438	0.19	5.49009e-05
								Anp32e	1.80007e-09	0.368128	0.68	0.405	5.58976e-05
								Snw1	1.9012e-09	0.44706	0.399	0.155	5.90379e-05
								Cse1l	1.99496e-09	0.412686	0.343	0.113	6.19495e-05
								Cct4	2.01419e-09	0.595501	0.438	0.173	6.25465e-05
								Ssbp3	2.05213e-09	0.54631	0.32	0.089	6.37248e-05
								Aspm	2.06075e-09	0.438049	0.392	0.155	6.39924e-05
								Mns1	2.06809e-09	0.412886	0.322	0.101	6.42205e-05
								Psip1	2.13181e-09	0.649491	0.629	0.339	6.61992e-05
								Etfb	2.19265e-09	0.443559	0.296	0.077	6.80883e-05
								Ndc80	2.20974e-09	0.458477	0.281	0.071	6.86189e-05
								Ndufb7	2.25169e-09	0.318365	0.549	0.28	6.99217e-05
								Blvrb	2.25537e-09	0.795883	0.438	0.173	7.0036e-05
								A630089N07Rik	2.28774e-09	0.42047	0.16	0.006	7.10412e-05
								Denr	2.34807e-09	0.664933	0.33	0.095	7.29146e-05
								Polr2g	2.38453e-09	0.401108	0.34	0.113	7.40468e-05
								Atad2	2.41899e-09	0.262832	0.51	0.25	7.5117e-05
								Cenpm	2.46238e-09	0.398608	0.235	0.042	7.64644e-05
								Anapc11	2.46413e-09	0.504919	0.302	0.083	7.65186e-05
								Srp19	2.48065e-09	0.407002	0.374	0.137	7.70317e-05
								Tlk1	2.49256e-09	0.445792	0.405	0.155	7.74015e-05
								Kif23	2.57252e-09	0.511416	0.405	0.155	7.98845e-05
								Timm13	2.66523e-09	0.46232	0.459	0.202	8.27635e-05
								Sdhb	2.68145e-09	0.462788	0.353	0.119	8.3267e-05
								Far1	2.71181e-09	0.431571	0.415	0.167	8.42099e-05
								Cbx1	2.7277e-09	0.590282	0.469	0.202	8.47034e-05
								Mrpl54	2.73398e-09	0.363004	0.338	0.113	8.48982e-05
								Hist1h4d	2.73514e-09	0.679199	0.423	0.167	8.49344e-05
								Srsf10	2.74663e-09	0.463399	0.472	0.208	8.52911e-05
								Mrps18a	2.74799e-09	0.504152	0.245	0.048	8.53334e-05
								Hpf1	2.75286e-09	0.583589	0.5	0.226	8.54847e-05
								Exosc8	2.85786e-09	0.374677	0.343	0.113	8.8745e-05
								Pcna-ps2	2.87556e-09	0.393227	0.124	0	8.92948e-05
								Alms1	3.01238e-09	0.341371	0.157	0.006	9.35435e-05
								Mis12	3.05967e-09	0.358649	0.281	0.077	9.50119e-05
								Ndufc2	3.15185e-09	0.397951	0.412	0.167	9.78742e-05
								Rab5c	3.36482e-09	0.383856	0.247	0.054	0.000104488
								Srpk1	3.41361e-09	0.269199	0.343	0.125	0.000106003
								Nop9	3.4567e-09	0.602728	0.175	0.012	0.000107341
								Ndufb5	3.46091e-09	0.271763	0.384	0.155	0.000107472
								Rpa2	3.55251e-09	0.453388	0.232	0.042	0.000110316
								Hist1h2ab	3.57791e-09	0.681605	0.24	0.042	0.000111105
								Hells	3.59262e-09	0.498714	0.418	0.167	0.000111562
								Man2a1	3.61947e-09	0.35438	0.335	0.113	0.000112395
								Prpf40a	3.71258e-09	0.30832	0.526	0.268	0.000115287
								Coro1c	3.92864e-09	0.528208	0.258	0.054	0.000121996
								Kpnb1	4.00376e-09	0.348583	0.472	0.214	0.000124329
								Ndufb9	4.09338e-09	0.408458	0.451	0.202	0.000127112
								Prmt1	4.33393e-09	0.342331	0.281	0.077	0.000134582
								Ccnf	4.399e-09	0.335533	0.227	0.042	0.000136602
								Xpo1	4.61206e-09	0.44549	0.436	0.185	0.000143218
								Rad51	5.06785e-09	0.371653	0.211	0.036	0.000157372
								Psma6	5.07528e-09	0.25836	0.42	0.196	0.000157603
								Ppp1r12a	5.25796e-09	0.394294	0.428	0.185	0.000163276
								Mrps15	5.45817e-09	0.338984	0.294	0.089	0.000169493
								Dnmt1	5.52472e-09	0.515599	0.469	0.208	0.000171559
								Naa15	5.84319e-09	0.50711	0.384	0.143	0.000181449
								Aimp1	6.44245e-09	0.354758	0.428	0.185	0.000200058
								Ezh2	6.63562e-09	0.481297	0.503	0.238	0.000206056
								Rtf1	6.80282e-09	0.693981	0.415	0.161	0.000211248
								Ppig	6.81129e-09	0.425021	0.451	0.202	0.000211511
								Dhx9	6.99663e-09	0.378249	0.575	0.304	0.000217266
								Nap1l4	7.22077e-09	0.387681	0.348	0.125	0.000224227
								Ube2l3	7.71327e-09	0.381477	0.466	0.22	0.00023952
								Ube3a	7.839e-09	0.280329	0.454	0.22	0.000243424
								Trip13	7.88389e-09	0.386304	0.168	0.012	0.000244819
								Fkbp4	7.97425e-09	0.335187	0.286	0.083	0.000247624
								Hmgn1	8.02695e-09	0.518928	0.649	0.375	0.000249261
								Plk1	8.1199e-09	0.492006	0.296	0.089	0.000252147
								Selenoh	8.15815e-09	0.297489	0.466	0.232	0.000253335
								Rbbp4	8.22912e-09	0.361535	0.49	0.238	0.000255539
								Gmnn	8.3488e-09	0.409061	0.369	0.143	0.000259255
								Knl1	9.7494e-09	0.464311	0.513	0.25	0.000302748
								Cct2	1.12153e-08	0.41593	0.51	0.25	0.000348268
								Uba6	1.14273e-08	0.276694	0.24	0.06	0.000354853
								Dctpp1	1.1671e-08	0.444106	0.245	0.054	0.000362419
								Rcc2	1.17623e-08	0.494671	0.415	0.173	0.000365253
								Thoc2	1.20132e-08	0.313063	0.43	0.196	0.000373045
								Casp3	1.20842e-08	0.444673	0.294	0.089	0.000375251
								Eif3l	1.21649e-08	0.25683	0.374	0.161	0.000377757
								Eef1d	1.25454e-08	0.274045	0.508	0.268	0.000389573
								Usp16	1.30322e-08	0.401386	0.271	0.071	0.000404689
								Timm50	1.36607e-08	0.615217	0.165	0.012	0.000424207
								Azin1	1.38131e-08	0.389589	0.505	0.244	0.000428937
								D8Ertd738e	1.40334e-08	0.253367	0.472	0.238	0.000435779
								Ncaph2	1.42047e-08	0.420115	0.33	0.113	0.000441097
								Mthfd1	1.44207e-08	0.545463	0.232	0.048	0.000447805
								Hint1	1.45042e-08	0.364868	0.616	0.351	0.000450398
								Eif3i	1.45056e-08	0.377343	0.412	0.179	0.000450443
								Apex1	1.45985e-08	0.564859	0.18	0.018	0.000453329
								Mdh1	1.46695e-08	0.328445	0.446	0.208	0.000455533
								Gtse1	1.46887e-08	0.430842	0.113	0	0.000456127
								Ddx27	1.52254e-08	0.390886	0.286	0.083	0.000472794
								Uba2	1.54441e-08	0.330661	0.343	0.125	0.000479586
								Rev3l	1.6618e-08	0.54915	0.366	0.131	0.000516038
								Eif3m	1.69884e-08	0.451014	0.43	0.19	0.000527542
								Ckap2l	1.70333e-08	0.346315	0.263	0.071	0.000528936
								Micu1	1.82317e-08	0.548643	0.191	0.024	0.000566148
								Mrps14	1.83574e-08	0.390071	0.379	0.155	0.000570051
								Lyar	1.87239e-08	0.660765	0.271	0.065	0.000581433
								Dtl	1.88155e-08	0.30392	0.25	0.065	0.000584278
								Ulbp1	1.9402e-08	0.642601	0.229	0.042	0.000602492
								Rars	2.1279e-08	0.276664	0.258	0.077	0.000660778
								Faf1	2.2181e-08	0.256139	0.206	0.042	0.000688787
								Kmt5a	2.22599e-08	0.504669	0.307	0.095	0.000691235
								Rpl13a	2.26274e-08	0.541773	0.557	0.292	0.00070265
								Thap12	2.29946e-08	0.434531	0.227	0.048	0.000714053
								Ldha	2.30233e-08	0.272721	0.448	0.22	0.000714943
								Sap18	2.32526e-08	0.453013	0.224	0.042	0.000722064
								Csnk2a2	2.40172e-08	0.318354	0.317	0.113	0.000745807
								Eif3g	2.55782e-08	0.350066	0.327	0.119	0.000794281
								Nfya	2.60781e-08	0.45477	0.201	0.03	0.000809804
								2900097C17Rik	2.6243e-08	0.327798	0.317	0.113	0.000814925
								Ubap2	2.64878e-08	0.634955	0.247	0.054	0.000822527
								E2f7	2.64945e-08	0.44967	0.144	0.006	0.000822732
								Cenps	2.75308e-08	0.512586	0.235	0.048	0.000854914
								Rrp1	2.7597e-08	0.520831	0.389	0.155	0.000856971
								Rbm17	2.76415e-08	0.320088	0.284	0.089	0.000858352
								Brd8	2.78553e-08	0.363057	0.43	0.196	0.000864989
								Psma2	2.80526e-08	0.367927	0.474	0.232	0.000871117
								Prelid1	2.85401e-08	0.35157	0.376	0.161	0.000886255
								Ube2i	2.90749e-08	0.509714	0.418	0.179	0.000902863
								Tmem14c	2.918e-08	0.506953	0.302	0.095	0.000906127
								Upf2	3.03717e-08	0.402416	0.229	0.048	0.000943132
								Psmb4	3.05954e-08	0.456289	0.492	0.238	0.000950078
								Srsf2	3.13556e-08	0.363034	0.526	0.274	0.000973686
								Pdia3	3.14936e-08	0.63457	0.456	0.202	0.00097797
								Brca1	3.16557e-08	0.394023	0.186	0.024	0.000983004
								H2afx	3.25074e-08	0.381897	0.461	0.22	0.00100945
								Chd9	3.32283e-08	0.472599	0.376	0.143	0.00103184
								Ak2	3.37801e-08	0.266163	0.374	0.161	0.00104897
								Arhgap11a	3.43881e-08	0.30614	0.358	0.137	0.00106785
								Osbpl8	3.46849e-08	0.306723	0.296	0.095	0.00107707
								Rad18	3.59683e-08	0.328767	0.209	0.042	0.00111692
								Dnajc10	3.64778e-08	0.320057	0.24	0.06	0.00113275
								Nup210	3.73435e-08	0.263947	0.304	0.101	0.00115963
								Cdv3	3.7374e-08	0.611289	0.531	0.268	0.00116057
								Mat2a	4.07231e-08	0.533298	0.443	0.196	0.00126458
								Ect2	4.24886e-08	0.288893	0.224	0.06	0.0013194
								Bdp1	4.3754e-08	0.258962	0.343	0.137	0.00135869
								Mdh2	4.47839e-08	0.401521	0.41	0.179	0.00139067
								Tuba1a	4.49021e-08	0.514192	0.302	0.095	0.00139434
								Ptp4a2	4.49935e-08	0.364043	0.688	0.44	0.00139718
								Mcm2	4.59584e-08	0.428091	0.302	0.101	0.00142715
								Spdl1	4.71597e-08	0.308459	0.232	0.054	0.00146445
								Wdr26	4.76799e-08	0.313533	0.389	0.173	0.0014806
								Hist1h1e	4.9003e-08	0.720843	0.593	0.327	0.00152169
								Ppp4r3a	4.95507e-08	0.324457	0.436	0.208	0.0015387
								Psmd12	5.08882e-08	0.262834	0.34	0.137	0.00158023
								Rbbp7	5.18188e-08	0.250083	0.526	0.292	0.00160913
								Ddx46	5.26562e-08	0.424031	0.454	0.214	0.00163513
								Ormdl2	5.47155e-08	0.254295	0.131	0.006	0.00169908
								Hist1h2ae	5.47848e-08	0.920435	0.454	0.202	0.00170123
								Nudt5	5.54575e-08	0.344217	0.25	0.065	0.00172212
								Cnot1	5.77533e-08	0.460015	0.482	0.238	0.00179341
								Cep350	5.80761e-08	0.47306	0.353	0.137	0.00180344
								Bsg	5.82e-08	0.424553	0.209	0.042	0.00180728
								Smc5	5.82121e-08	0.385488	0.271	0.077	0.00180766
								Ccnb2	5.84544e-08	0.509888	0.302	0.095	0.00181518
								Btbd1	5.88866e-08	0.259053	0.222	0.054	0.00182861
								Samd1	6.02401e-08	0.331398	0.18	0.03	0.00187064
								Zwilch	6.18194e-08	0.279388	0.16	0.018	0.00191968
								Rock2	6.56905e-08	0.276016	0.49	0.256	0.00203989
								H2afy	6.6832e-08	0.279701	0.479	0.244	0.00207534
								Mrps24	6.78573e-08	0.354748	0.335	0.125	0.00210717
								Gen1	6.79714e-08	0.443921	0.232	0.054	0.00211072
								Eri1	6.90214e-08	0.261852	0.314	0.113	0.00214332
								Smap2	7.01861e-08	0.473745	0.446	0.208	0.00217949
								Mybl2	7.01954e-08	0.493326	0.155	0.012	0.00217978
								Srsf4	7.24283e-08	0.434684	0.245	0.06	0.00224912
								Alkbh8	7.31936e-08	0.493427	0.204	0.036	0.00227288
								Hipk3	7.46921e-08	0.256111	0.278	0.095	0.00231941
								Ndufa2	7.94397e-08	0.528898	0.564	0.31	0.00246684
								Gm42031	7.98565e-08	0.35711	0.247	0.065	0.00247978
								Brip1os	8.02872e-08	0.382091	0.178	0.024	0.00249316
								Msh6	8.08856e-08	0.384243	0.302	0.101	0.00251174
								Rapgef1	8.12148e-08	0.368528	0.281	0.089	0.00252196
								Usp48	8.23334e-08	0.398963	0.219	0.048	0.0025567
								Rpap3	8.23467e-08	0.353297	0.165	0.018	0.00255711
								Snrnp200	8.58617e-08	0.394093	0.338	0.125	0.00266626
								Sfpq	8.73463e-08	0.365008	0.794	0.554	0.00271236
								Dbf4	8.84711e-08	0.45904	0.33	0.119	0.00274729
								Gabpb2	9.00203e-08	0.457431	0.394	0.167	0.0027954
								Cct8	9.00408e-08	0.44401	0.469	0.232	0.00279604
								Bzw2	9.05745e-08	0.314248	0.299	0.101	0.00281261
								Gpx4	9.21448e-08	0.26498	0.389	0.185	0.00286137
								Smc6	9.22556e-08	0.471919	0.474	0.232	0.00286481
								Snf8	9.4422e-08	0.31433	0.273	0.089	0.00293209
								Srrt	9.68616e-08	0.360372	0.428	0.196	0.00300784
								Ddx18	9.91347e-08	0.570056	0.291	0.089	0.00307843
								Psma7	1.00168e-07	0.256049	0.577	0.333	0.00311052
								Adss	1.02699e-07	0.267019	0.322	0.125	0.00318911
								Bola3	1.04354e-07	0.258508	0.253	0.077	0.00324051
								Chchd3	1.06493e-07	0.389551	0.219	0.048	0.00330692
								Ino80d	1.07403e-07	0.45769	0.345	0.131	0.00333519
								Pck2	1.0751e-07	0.493321	0.191	0.03	0.00333852
								Smarca5	1.13584e-07	0.415121	0.66	0.411	0.00352711
								Trnt1	1.14123e-07	0.328525	0.255	0.077	0.00354387
								Emd	1.17193e-07	0.475912	0.242	0.06	0.0036392
								Hist1h1c	1.17655e-07	0.547946	0.384	0.161	0.00365355
								Ilf2	1.19264e-07	0.252565	0.327	0.125	0.00370349
								Paics	1.20629e-07	0.267967	0.389	0.173	0.0037459
								Lig1	1.27109e-07	0.334897	0.402	0.185	0.00394712
								Ppp1r14b	1.30689e-07	0.391925	0.25	0.071	0.00405828
								Synrg	1.31627e-07	0.559534	0.291	0.089	0.00408742
								Eif3b	1.33911e-07	0.507097	0.335	0.125	0.00415833
								Nuf2	1.3513e-07	0.345708	0.273	0.089	0.00419618
								Sem1	1.37222e-07	0.342142	0.637	0.393	0.00426116
								Nolc1	1.3812e-07	0.484514	0.338	0.125	0.00428904
								Arl6ip4	1.39221e-07	0.294846	0.291	0.101	0.00432322
								Cep192	1.39291e-07	0.282029	0.278	0.089	0.0043254
								E2f8	1.3988e-07	0.308214	0.232	0.06	0.00434369
								Trim37	1.4437e-07	0.262219	0.201	0.048	0.00448312
								Trim27	1.46272e-07	0.363476	0.286	0.095	0.00454217
								Hist1h2bm	1.48283e-07	0.300079	0.206	0.048	0.00460464
								Cox7b	1.48888e-07	0.268051	0.479	0.256	0.00462343
								Psmb1	1.50459e-07	0.276931	0.497	0.274	0.00467221
								Cep57l1	1.57649e-07	0.276363	0.193	0.036	0.00489547
								Pclaf	1.59446e-07	0.578658	0.698	0.446	0.00495127
								Zc3h15	1.66082e-07	0.427303	0.479	0.244	0.00515735
								Tmem256	1.70099e-07	0.430548	0.294	0.101	0.00528209
								Mapk1	1.70112e-07	0.27863	0.363	0.161	0.00528249
								Ilf3	1.71232e-07	0.327693	0.338	0.137	0.00531728
								Tsr1	1.71872e-07	0.489355	0.222	0.048	0.00533714
								Hspa14	1.76106e-07	0.587616	0.268	0.077	0.00546863
								Pold3	1.78284e-07	0.303513	0.237	0.065	0.00553624
								Ndufs7	1.7834e-07	0.265761	0.327	0.131	0.00553798
								Mrps12	1.80392e-07	0.417024	0.265	0.077	0.00560171
								Slamf7	1.80586e-07	0.308502	0.263	0.089	0.00560775
								Stag1	1.83155e-07	0.343306	0.392	0.179	0.00568752
								Ddb1	1.98491e-07	0.300707	0.289	0.101	0.00616375
								Tuba1c	2.00535e-07	0.397229	0.299	0.113	0.00622721
								Gtf2f1	2.07677e-07	0.33156	0.237	0.065	0.006449
								Vdac1	2.08991e-07	0.269367	0.312	0.125	0.0064898
								Ranbp1	2.1642e-07	0.407327	0.51	0.274	0.00672048
								Hsp90ab1	2.20926e-07	0.525023	0.91	0.815	0.00686043
								Mettl16	2.2672e-07	0.418432	0.232	0.06	0.00704032
								Cenpf	2.32309e-07	0.356432	0.503	0.268	0.00721389
								2810004N23Rik	2.40177e-07	0.491887	0.304	0.107	0.00745823
								Dars	2.40516e-07	0.259835	0.302	0.113	0.00746876
								Ak6	2.47109e-07	0.402376	0.206	0.042	0.00767349
								Cep295	2.52344e-07	0.404466	0.268	0.083	0.00783603
								Pnn	2.5405e-07	0.38158	0.505	0.268	0.00788901
								Ybx3	2.61889e-07	0.636486	0.302	0.101	0.00813245
								Cyp51	2.65416e-07	0.469397	0.206	0.042	0.00824198
								Setx	2.65428e-07	0.379282	0.428	0.208	0.00824234
								Psmd6	2.67973e-07	0.407148	0.268	0.083	0.00832137
								Tbc1d31	2.86639e-07	0.265681	0.178	0.03	0.00890101
								Tardbp	3.05822e-07	0.354328	0.572	0.333	0.00949669
								Eif2b5	3.11673e-07	0.286438	0.222	0.06	0.00967839
								Prps2	3.21463e-07	0.285714	0.25	0.083	0.0099824
								Rbm38	3.28779e-07	0.266302	0.258	0.083	0.0102096
								Fip1l1	3.29725e-07	0.299499	0.371	0.167	0.010239
								Enpp1	3.36872e-07	0.299698	0.219	0.054	0.0104609
								Hdlbp	3.39059e-07	0.309038	0.343	0.149	0.0105288
								Pwwp2a	3.45186e-07	0.351015	0.211	0.048	0.0107191
								Gclc	3.54261e-07	0.320444	0.149	0.018	0.0110009
								Pkm	3.75277e-07	0.317472	0.402	0.19	0.0116535
								Ube2s	4.14036e-07	0.537407	0.606	0.357	0.0128571
								Nop56	4.17164e-07	0.541313	0.348	0.137	0.0129542
								Rbbp8	4.38312e-07	0.252196	0.216	0.06	0.0136109
								Ankrd26	4.46264e-07	0.313214	0.152	0.018	0.0138578
								Fam98b	4.53439e-07	0.471548	0.204	0.042	0.0140806
								Ppfia1	4.59985e-07	0.487939	0.232	0.06	0.0142839
								Rps19bp1	4.70745e-07	0.415889	0.178	0.03	0.014618
								Mybl1	4.71446e-07	0.92025	0.412	0.185	0.0146398
								Arpc5l	4.72619e-07	0.415201	0.595	0.351	0.0146762
								Sae1	4.72764e-07	0.250514	0.299	0.113	0.0146808
								Upf3b	4.75707e-07	0.357826	0.253	0.077	0.0147721
								Pnp	4.99121e-07	0.542986	0.291	0.101	0.0154992
								Tacc1	5.03913e-07	0.356691	0.415	0.202	0.015648
								Cpsf6	5.09712e-07	0.401934	0.43	0.208	0.0158281
								Chchd2	5.13665e-07	0.450286	0.711	0.47	0.0159508
								Atic	5.18527e-07	0.478211	0.229	0.06	0.0161018
								Fam162a	5.30268e-07	0.428225	0.206	0.048	0.0164664
								Cdk4	5.34199e-07	0.262037	0.276	0.101	0.0165885
								Pom121	5.35428e-07	0.27619	0.224	0.06	0.0166266
								Prrc2c	5.43702e-07	0.337392	0.665	0.429	0.0168836
								Coro1b	5.56014e-07	0.284719	0.235	0.071	0.0172659
								Zfp322a	5.75024e-07	0.377538	0.206	0.048	0.0178562
								Calr	5.81851e-07	0.435452	0.423	0.202	0.0180682
								Diaph3	5.94613e-07	0.50143	0.276	0.089	0.0184645
								Ahcyl1	6.22228e-07	0.353476	0.237	0.065	0.019322
								Ubtf	6.2419e-07	0.314715	0.412	0.196	0.019383
								Pcnp	6.50147e-07	0.394117	0.33	0.137	0.020189
								Cenpc1	6.57831e-07	0.321042	0.25	0.077	0.0204276
								Ppm1g	6.612e-07	0.626387	0.332	0.125	0.0205322
								Mtx2	6.70865e-07	0.316219	0.134	0.012	0.0208324
								Kdm1a	6.74644e-07	0.452956	0.309	0.113	0.0209497
								Cdc5l	6.84362e-07	0.317778	0.438	0.232	0.0212515
								Rfc1	7.05867e-07	0.277179	0.51	0.286	0.0219193
								Hspd1	7.39496e-07	0.674715	0.557	0.315	0.0229636
								Cyb5b	7.45241e-07	0.553013	0.26	0.077	0.023142
								Spag5	7.58288e-07	0.437458	0.206	0.048	0.0235471
								Eftud2	7.59151e-07	0.257812	0.286	0.107	0.0235739
								Nfatc2ip	7.70989e-07	0.293438	0.168	0.03	0.0239415
								Opa3	7.71622e-07	0.53039	0.121	0.006	0.0239612
								Psmd1	7.87216e-07	0.316294	0.314	0.125	0.0244454
								Odc1	7.94495e-07	0.567368	0.351	0.143	0.0246715
								Phf19	8.01001e-07	0.546868	0.165	0.024	0.0248735
								Tuba1b	8.02235e-07	0.273298	0.799	0.577	0.0249118
								Celf1	8.13672e-07	0.27505	0.438	0.226	0.025267
								Skiv2l2	8.19827e-07	0.428083	0.255	0.077	0.0254581
								Acbd3	8.22086e-07	0.714041	0.242	0.065	0.0255282
								Zcchc17	8.25428e-07	0.337299	0.271	0.095	0.025632
								Sirt1	8.28218e-07	0.443847	0.196	0.042	0.0257187
								Tnpo3	8.37019e-07	0.597719	0.327	0.125	0.0259919
								Ywhag	8.53825e-07	0.256687	0.291	0.119	0.0265138
								Ift20	8.55485e-07	0.396609	0.245	0.071	0.0265654
								Pkn2	8.66102e-07	0.427605	0.376	0.167	0.0268951
								Cep55	8.73503e-07	0.379548	0.312	0.125	0.0271249
								Rsrc2	8.94039e-07	0.276013	0.472	0.262	0.0277626
								Ncbp2	8.9888e-07	0.282922	0.242	0.077	0.0279129
								Mvb12a	9.01637e-07	0.435293	0.175	0.03	0.0279985
								Prrc2b	9.14782e-07	0.342812	0.309	0.119	0.0284067
								Wdr3	9.21173e-07	0.443823	0.224	0.06	0.0286052
								Zgrf1	9.22376e-07	0.269653	0.134	0.012	0.0286426
								Cdkn2aipnl	9.27069e-07	0.293137	0.281	0.107	0.0287883
								Zfp638	9.55351e-07	0.269636	0.418	0.214	0.0296665
								Nae1	9.59698e-07	0.476341	0.209	0.048	0.0298015
								Snrpd3	1.02386e-06	0.316119	0.454	0.238	0.0317938
								Ehd3	1.02475e-06	0.334505	0.247	0.077	0.0318215
								Nvl	1.04115e-06	0.267023	0.245	0.077	0.0323308
								Hspa8	1.06439e-06	0.604188	0.869	0.726	0.0330525
								Melk	1.06687e-06	0.389294	0.142	0.018	0.0331295
								Smc4	1.07637e-06	0.525469	0.727	0.494	0.0334245
								Hist1h4c	1.10189e-06	0.486393	0.116	0.006	0.034217
								Gadd45gip1	1.1249e-06	0.257458	0.276	0.107	0.0349316
								Parpbp	1.15649e-06	0.408921	0.131	0.012	0.0359126
								Naa16	1.17154e-06	0.485061	0.183	0.036	0.0363799
								Strbp	1.17603e-06	0.304599	0.485	0.268	0.0365192
								Atp13a3	1.19628e-06	0.517685	0.276	0.089	0.0371481
								Pfdn2	1.20301e-06	0.361493	0.276	0.101	0.0373572
								Uvrag	1.20919e-06	0.341218	0.338	0.143	0.0375489
								Dnaja1	1.21674e-06	0.439612	0.613	0.375	0.0377834
								Psmb2	1.21972e-06	0.277061	0.237	0.077	0.0378759
								Mid1	1.22098e-06	0.315672	0.191	0.042	0.0379152
								Gcsam	1.22678e-06	0.543665	0.273	0.089	0.0380951
								Dcaf12	1.25305e-06	0.257368	0.32	0.137	0.0389109
								Mrto4	1.29948e-06	0.519469	0.162	0.024	0.0403527
								Cdc6	1.31186e-06	0.312599	0.155	0.024	0.0407371
								Ubxn2a	1.33895e-06	0.332179	0.204	0.054	0.0415785
								Ilkap	1.35165e-06	0.26784	0.235	0.071	0.0419729
								Utp4	1.35824e-06	0.299994	0.113	0.006	0.0421776
								Cnot3	1.37039e-06	0.337367	0.263	0.089	0.0425546
								Hspa2	1.42113e-06	0.546416	0.134	0.012	0.0441303
								Usp14	1.44522e-06	0.351771	0.278	0.101	0.0448785
								Anp32b	1.53091e-06	0.443241	0.809	0.625	0.0475392
								Dek	1.54049e-06	0.375972	0.696	0.464	0.0478369
								Bcl7a	1.54775e-06	0.26567	0.353	0.167	0.0480623
								Haus3	1.58267e-06	0.376416	0.276	0.095	0.0491466
								Thumpd3	1.59065e-06	0.426475	0.191	0.042	0.0493945
								Gnptab	1.65017e-06	0.264718	0.18	0.042	0.0512426
								Nmral1	1.74464e-06	0.405541	0.147	0.018	0.0541762
								Tgs1	1.74913e-06	0.336107	0.247	0.077	0.0543159
								Dkc1	1.76836e-06	0.374217	0.265	0.095	0.0549128
								Ints7	1.79525e-06	0.325731	0.198	0.048	0.0557479
								Rbm6	1.86777e-06	0.264236	0.338	0.149	0.058
								Mrpl28	1.91112e-06	0.401782	0.255	0.083	0.0593461
								Slk	1.91524e-06	0.288559	0.273	0.101	0.0594739
								Trim28	1.95458e-06	0.329008	0.296	0.119	0.0606956
								Cdk6	1.99776e-06	0.366783	0.219	0.065	0.0620365
								R3hdm1	2.09924e-06	0.254695	0.356	0.167	0.0651876
								Fopnl	2.10063e-06	0.433551	0.198	0.048	0.0652309
								Bag1	2.1079e-06	0.283744	0.325	0.137	0.0654566
								Usp1	2.11692e-06	0.307588	0.454	0.244	0.0657367
								Oxct1	2.14143e-06	0.409211	0.247	0.077	0.0664977
								Nars	2.15916e-06	0.271422	0.314	0.131	0.0670485
								Aco2	2.17436e-06	0.344834	0.242	0.077	0.0675203
								Rpl10a	2.17504e-06	0.263482	0.912	0.744	0.0675414
								Sltm	2.19248e-06	0.310874	0.482	0.274	0.0680831
								Ddx39b	2.22029e-06	0.340466	0.402	0.202	0.0689465
								Wdr12	2.27307e-06	0.282186	0.232	0.071	0.0705858
								Plxnb2	2.27702e-06	0.406093	0.17	0.03	0.0707084
								Hist1h1d	2.27785e-06	0.4847	0.397	0.19	0.0707339
								E2f4	2.38669e-06	0.429093	0.188	0.042	0.074114
								Hnrnpab	2.42273e-06	0.35586	0.652	0.423	0.0752332
								Cenpp	2.45853e-06	0.406322	0.144	0.018	0.0763448
								Impa1	2.54855e-06	0.30748	0.247	0.083	0.0791401
								Gigyf1	2.57951e-06	0.281773	0.229	0.071	0.0801015
								Ranbp2	2.63739e-06	0.558833	0.508	0.28	0.0818987
								Gmip	2.65909e-06	0.333894	0.255	0.089	0.0825726
								Parp1	2.67175e-06	0.316492	0.562	0.333	0.0829658
								Mtss1	2.71375e-06	0.400203	0.443	0.232	0.08427
								Rac2	2.74743e-06	0.30514	0.608	0.399	0.085316
								Gtf2h1	2.80075e-06	0.348238	0.175	0.036	0.0869716
								Snu13	2.88993e-06	0.285708	0.369	0.185	0.0897409
								Slc35a3	2.93842e-06	0.284595	0.155	0.024	0.0912468
								Parl	2.94618e-06	0.325361	0.139	0.018	0.0914878
								Naa38	2.9906e-06	0.352122	0.219	0.065	0.0928671
								Brip1	3.12465e-06	0.296109	0.201	0.054	0.0970299
								Emc10	3.13781e-06	0.255643	0.137	0.018	0.0974385
								Hmgcr	3.169e-06	0.376682	0.245	0.077	0.0984071
								Ctnnb1	3.18627e-06	0.471789	0.33	0.137	0.0989431
								Ppa1	3.23123e-06	0.296299	0.17	0.036	0.100339
								Phrf1	3.33401e-06	0.427052	0.224	0.065	0.103531
								Ssr2	3.38347e-06	0.389948	0.178	0.036	0.105067
								Hist1h3c	3.39206e-06	0.47665	0.492	0.274	0.105334
								Arl1	3.43095e-06	0.435873	0.204	0.054	0.106541
								Cux1	3.44697e-06	0.258522	0.273	0.107	0.107039
								Elf2	3.50142e-06	0.291717	0.284	0.113	0.108729
								Hnrnpr	3.53039e-06	0.25404	0.477	0.274	0.109629
								Slc30a9	3.53599e-06	0.255914	0.183	0.042	0.109803
								Mrpl19	3.65028e-06	0.430859	0.178	0.036	0.113352
								Wnk1	3.69988e-06	0.261443	0.595	0.393	0.114892
								Etfa	3.76595e-06	0.284776	0.242	0.083	0.116944
								Phf5a	3.94816e-06	0.355745	0.374	0.179	0.122602
								Rps18	4.05289e-06	0.452338	0.897	0.774	0.125855
								Dgkd	4.08978e-06	0.270499	0.304	0.131	0.127
								Tfrc	4.18182e-06	0.567306	0.188	0.042	0.129858
								Mrpl27	4.22208e-06	0.281826	0.147	0.024	0.131108
								P4hb	4.23692e-06	0.302545	0.188	0.048	0.131569
								Serbp1	4.27514e-06	0.501895	0.789	0.595	0.132756
								Srm	4.44554e-06	0.381143	0.147	0.024	0.138047
								Rps27l	4.48532e-06	0.486447	0.508	0.292	0.139283
								Bclaf1	4.56561e-06	0.298326	0.485	0.286	0.141776
								G3bp1	4.56994e-06	0.395651	0.461	0.256	0.14191
								Ate1	4.63618e-06	0.392939	0.183	0.042	0.143967
								Nudcd2	4.64528e-06	0.290761	0.232	0.077	0.14425
								Mrpl40	4.70019e-06	0.36548	0.193	0.048	0.145955
								Eif5b	4.74738e-06	0.337195	0.564	0.345	0.14742
								Cpox	4.76232e-06	0.39073	0.168	0.036	0.147884
								Fbxw2	4.76748e-06	0.279505	0.25	0.089	0.148045
								Mprip	4.79548e-06	0.505796	0.345	0.155	0.148914
								Ap2m1	4.83321e-06	0.307456	0.307	0.131	0.150086
								Mdc1	4.8662e-06	0.276157	0.227	0.071	0.15111
								Nt5c3b	5.17617e-06	0.262329	0.147	0.024	0.160736
								Hspa5	5.82501e-06	0.32539	0.5	0.286	0.180884
								Rasa2	5.94032e-06	0.288208	0.294	0.125	0.184465
								Npepps	5.97391e-06	0.410889	0.268	0.095	0.185508
								Hspa4	6.16217e-06	0.380508	0.626	0.405	0.191354
								Cinp	6.19238e-06	0.286853	0.121	0.012	0.192292
								Blmh	6.35156e-06	0.502822	0.291	0.113	0.197235
								Mtch1	6.40617e-06	0.26908	0.278	0.113	0.198931
								Iars	6.60626e-06	0.321946	0.204	0.06	0.205144
								Stmn1	6.85705e-06	0.357586	0.758	0.548	0.212932
								Mms22l	6.87662e-06	0.263707	0.147	0.024	0.21354
								Mdn1	6.94328e-06	0.384286	0.196	0.054	0.21561
								Abce1	7.0089e-06	0.331014	0.34	0.155	0.217647
								Cltb	7.11442e-06	0.289716	0.101	0.006	0.220924
								Edrf1	7.11946e-06	0.308538	0.142	0.024	0.221081
								Ubac2	7.17961e-06	0.25159	0.175	0.042	0.222949
								Atg3	7.22507e-06	0.296441	0.227	0.077	0.22436
								Ndufab1	7.28652e-06	0.345148	0.32	0.143	0.226268
								Mef2b	7.32587e-06	0.303841	0.291	0.125	0.22749
								Kif2c	7.37141e-06	0.315492	0.211	0.065	0.228904
								Cdk11b	7.58107e-06	0.317587	0.371	0.185	0.235415
								Utp3	7.95035e-06	0.267061	0.412	0.226	0.246882
								Mrpl13	8.12654e-06	0.284154	0.242	0.089	0.252353
								Blnk	8.29368e-06	0.262672	0.441	0.244	0.257544
								Stil	8.38167e-06	0.370765	0.157	0.03	0.260276
								Ccne1	8.41258e-06	0.400636	0.121	0.012	0.261236
								Sumo2	8.68839e-06	0.385809	0.523	0.31	0.2698
								Jtb	8.75633e-06	0.391553	0.26	0.095	0.27191
								Pcbd2	8.87538e-06	0.368057	0.193	0.054	0.275607
								Lbr	8.97432e-06	0.308653	0.459	0.256	0.27868
								Tubgcp4	9.03967e-06	0.375222	0.191	0.048	0.280709
								Mbd4	9.25577e-06	0.361152	0.379	0.19	0.28742
								Klhdc3	9.26533e-06	0.262527	0.131	0.018	0.287716
								AI314180	9.2977e-06	0.33686	0.327	0.149	0.288722
								Gtpbp4	9.30615e-06	0.256486	0.302	0.137	0.288984
								Phf3	9.34623e-06	0.407123	0.441	0.244	0.290228
								Net1	9.47928e-06	0.305571	0.214	0.065	0.29436
								Scimp	9.6276e-06	0.309984	0.165	0.036	0.298966
								Exoc4	9.794e-06	0.368393	0.201	0.054	0.304133
								Upf3a	1.00458e-05	0.25287	0.206	0.065	0.311952
								Farsa	1.00601e-05	0.253379	0.16	0.036	0.312397
								Lmo4	1.01326e-05	0.308357	0.289	0.125	0.314648
								Uqcrc2	1.04074e-05	0.258206	0.286	0.131	0.323182
								Arpc3	1.06758e-05	0.272849	0.588	0.381	0.331516
								Emc8	1.11525e-05	0.351343	0.178	0.042	0.346319
								2610002M06Rik	1.1164e-05	0.372057	0.103	0.006	0.346675
								Prdx6	1.21475e-05	0.482951	0.235	0.077	0.377217
								Rrbp1	1.25084e-05	0.285933	0.286	0.119	0.388422
								Pop4	1.25753e-05	0.372388	0.131	0.018	0.390502
								Hnrnph1	1.26582e-05	0.327799	0.575	0.369	0.393074
								Hmgb2	1.29599e-05	0.306961	0.977	0.905	0.402443
								Chd4	1.34122e-05	0.335189	0.619	0.405	0.416489
								Cdca5	1.34919e-05	0.348192	0.183	0.048	0.418965
								Fam133b	1.38382e-05	0.382636	0.289	0.119	0.429717
								Smarca4	1.38548e-05	0.446952	0.495	0.286	0.430232
								Metap2	1.40496e-05	0.258346	0.436	0.244	0.436282
								Dpp8	1.45601e-05	0.260793	0.291	0.131	0.452136
								Eif1b	1.50098e-05	0.333088	0.273	0.113	0.4661
								Eef2	1.50493e-05	0.35415	0.802	0.607	0.467326
								Anxa2	1.52431e-05	0.298281	0.278	0.119	0.473343
								Nelfe	1.53408e-05	0.350232	0.204	0.06	0.476377
								Nop10	1.60212e-05	0.374926	0.415	0.226	0.497505
								Suv39h2	1.61747e-05	0.304487	0.116	0.012	0.502273
								Glrx5	1.62229e-05	0.359175	0.25	0.095	0.50377
								Hnrnph3	1.66015e-05	0.289528	0.235	0.083	0.515527
								Hist1h2be	1.66845e-05	0.327145	0.152	0.03	0.518102
								Orc3	1.68834e-05	0.275264	0.17	0.042	0.524281
								Ep400	1.69319e-05	0.310691	0.34	0.167	0.525785
								Mff	1.70744e-05	0.307383	0.24	0.089	0.530212
								Anapc5	1.81245e-05	0.288947	0.423	0.232	0.562821
								Xrn1	1.84787e-05	0.274861	0.268	0.113	0.573819
								Kntc1	1.86573e-05	0.344623	0.152	0.03	0.579365
								Sdccag3	1.94985e-05	0.4114	0.142	0.024	0.605486
								Pla2g12a	1.95493e-05	0.368227	0.137	0.024	0.607064
								Yars	1.97726e-05	0.321834	0.149	0.03	0.613997
								Txlna	2.02124e-05	0.512306	0.224	0.071	0.627657
								Cebpz	2.02726e-05	0.406479	0.327	0.149	0.629524
								C1d	2.05592e-05	0.274043	0.219	0.077	0.638424
								Cnot9	2.09326e-05	0.299813	0.144	0.03	0.650021
								Ubac1	2.23849e-05	0.256509	0.157	0.036	0.695119
								Opa1	2.25148e-05	0.288975	0.227	0.077	0.699151
								Myo1c	2.38555e-05	0.26266	0.227	0.083	0.740786
								Uba3	2.40093e-05	0.259732	0.152	0.036	0.74556
								H1fx	2.44933e-05	0.461235	0.227	0.077	0.760591
								Thoc5	2.45223e-05	0.388584	0.113	0.012	0.761492
								Mast2	2.4527e-05	0.345922	0.113	0.012	0.761636
								Gatad1	2.47612e-05	0.310459	0.24	0.089	0.76891
								Ndufa12	2.51188e-05	0.332135	0.294	0.131	0.780014
								Limd1	2.56401e-05	0.268339	0.363	0.196	0.796202
								Zfp62	2.60275e-05	0.404264	0.302	0.137	0.808233
								Prdx2	2.60487e-05	0.258146	0.338	0.173	0.808891
								Rrm2b	2.64531e-05	0.322598	0.278	0.119	0.821448
								Eif4e2	2.65434e-05	0.251282	0.25	0.101	0.824253
								Atpif1	2.68725e-05	0.435191	0.477	0.28	0.83447
								Nipbl	2.70858e-05	0.334461	0.513	0.31	0.841096
								Xrcc1	2.72936e-05	0.259722	0.286	0.131	0.847549
								Hist1h3i	2.77795e-05	0.279966	0.152	0.036	0.862638
								Lpp	2.79813e-05	0.613519	0.379	0.19	0.868905
								Ctdsp2	2.81309e-05	0.33926	0.178	0.048	0.873547
								Desi2	2.92523e-05	0.273713	0.155	0.036	0.908372
								Gpatch2l	2.9577e-05	0.260513	0.147	0.03	0.918454
								Las1l	2.96506e-05	0.258466	0.173	0.048	0.920741
								Eef1b2	0.000107722	0.250447	0.856	0.696	1
								Mettl6	0.000558292	0.250814	0.17	0.06	1
								AU019823	0.000104676	0.25105	0.157	0.042	1
								Zfp362	0.00490217	0.251078	0.116	0.036	1
								Pnrc1	0.000988249	0.251625	0.268	0.143	1
								Hspbp1	7.53916e-05	0.251796	0.116	0.018	1
								Pabpn1	0.000410029	0.252059	0.191	0.071	1
								Agpat5	5.01449e-05	0.252302	0.162	0.042	1
								Rae1	0.000171958	0.25378	0.165	0.054	1
								Tmem29	0.0116289	0.253908	0.106	0.036	1
								Hddc2	0.000241704	0.25425	0.106	0.018	1
								Fyn	0.00538546	0.254382	0.201	0.101	1
								C1galt1	0.00026808	0.254397	0.325	0.179	1
								Tigd2	0.00650905	0.254985	0.137	0.054	1
								Mettl5	8.51611e-05	0.255357	0.103	0.012	1
								Mob2	0.0219836	0.25551	0.101	0.036	1
								Mrpl45	0.000633674	0.256025	0.227	0.101	1
								Xndc1	0.000709071	0.256578	0.142	0.042	1
								Nadk	0.00631591	0.25678	0.144	0.06	1
								5730455P16Rik	0.00666528	0.257154	0.121	0.042	1
								Tsc22d2	0.000343365	0.257196	0.222	0.095	1
								Tmf1	6.40488e-05	0.257574	0.351	0.19	1
								Ss18	0.000183656	0.25795	0.168	0.054	1
								Sacm1l	0.00180554	0.258093	0.124	0.036	1
								Mbd2	4.79558e-05	0.258416	0.497	0.315	1
								Gars	0.000101423	0.258965	0.232	0.095	1
								Gle1	0.000258484	0.259242	0.175	0.06	1
								Stxbp3	0.00803988	0.259251	0.137	0.054	1
								Rabgap1	0.0538279	0.259341	0.131	0.065	1
								Acsl4	0.000820397	0.259571	0.173	0.065	1
								Rasgrp2	0.00945518	0.25982	0.253	0.149	1
								Ciz1	0.0128255	0.260394	0.124	0.048	1
								Bri3bp	3.84997e-05	0.260535	0.186	0.054	1
								Gnl3	0.00143982	0.261296	0.26	0.131	1
								Stat6	0.000862775	0.262093	0.155	0.054	1
								Hnrnpa2b1	3.85421e-05	0.262602	0.933	0.821	1
								Tdp2	0.000173399	0.262715	0.155	0.042	1
								Gon4l	0.000221971	0.262768	0.219	0.089	1
								Bcl2l12	0.000343401	0.262948	0.106	0.018	1
								Colgalt1	0.00134396	0.26321	0.165	0.065	1
								Sdhc	0.000191696	0.263401	0.186	0.065	1
								Bad	5.02433e-05	0.263996	0.131	0.024	1
								Rps17	0.00532717	0.264343	0.848	0.732	1
								Hivep2	8.74459e-05	0.26519	0.268	0.119	1
								Cul2	0.000316821	0.265344	0.173	0.06	1
								Clk2	0.0227137	0.265724	0.126	0.054	1
								Lig4	0.000375275	0.265896	0.129	0.03	1
								Hmgb3	3.77425e-05	0.265905	0.196	0.065	1
								Aftph	0.000107321	0.266874	0.276	0.131	1
								Pld4	0.0534891	0.266895	0.162	0.089	1
								Kbtbd2	0.0457015	0.267333	0.126	0.06	1
								Ptrh2	0.000120603	0.267477	0.134	0.03	1
								Mrps25	3.55575e-05	0.268293	0.183	0.054	1
								Rps15	0.000683024	0.268532	0.961	0.905	1
								Snap23	0.000360557	0.268952	0.116	0.024	1
								Tgfbr2	0.00732207	0.268999	0.196	0.095	1
								Nenf	0.00229034	0.269645	0.101	0.024	1
								Rbm12	0.0015869	0.270748	0.201	0.089	1
								Irf1	0.00173698	0.270816	0.168	0.065	1
								Snx1	6.9953e-05	0.270983	0.196	0.065	1
								Tspo	0.000126132	0.271963	0.302	0.155	1
								Wee1	6.07636e-05	0.272306	0.168	0.048	1
								Camsap2	9.81926e-05	0.274067	0.126	0.024	1
								Stk16	0.000147036	0.274266	0.139	0.036	1
								Tox4	0.000107306	0.274307	0.227	0.089	1
								Naa10	5.87082e-05	0.274338	0.237	0.095	1
								Exo1	0.000144727	0.274997	0.134	0.03	1
								Mcrs1	0.000346139	0.275484	0.137	0.036	1
								Ly75	0.00597371	0.275755	0.121	0.042	1
								Mbtps1	0.00232603	0.276218	0.149	0.054	1
								Leo1	0.000345664	0.277934	0.155	0.048	1
								Stx16	0.00155868	0.278082	0.188	0.077	1
								Prkar2a	7.32422e-05	0.278782	0.144	0.036	1
								Ifrd1	0.000587804	0.279366	0.113	0.024	1
								Pnisr	0.000559447	0.279415	0.415	0.256	1
								Rrn3	0.00037451	0.280746	0.106	0.018	1
								Pms2	0.000363443	0.281156	0.129	0.03	1
								Dcps	5.71618e-05	0.282712	0.168	0.048	1
								Eprs	9.81883e-05	0.283355	0.389	0.22	1
								Ptpn4	0.000101517	0.28359	0.147	0.036	1
								Rgs13	0.000156301	0.284568	0.291	0.149	1
								Cyhr1	0.000327129	0.285846	0.116	0.024	1
								Mtmr1	0.018276	0.286056	0.111	0.042	1
								Fancl	0.0104108	0.286739	0.116	0.042	1
								Zmym4	0.000408947	0.286894	0.175	0.06	1
								Hist1h2af	3.44114e-05	0.287557	0.108	0.012	1
								Lypla1	5.4678e-05	0.288148	0.191	0.06	1
								Fcho1	3.308e-05	0.288331	0.178	0.048	1
								Hinfp	0.00259875	0.288514	0.175	0.071	1
								Banp	3.79187e-05	0.288827	0.17	0.048	1
								Rars2	4.31682e-05	0.290997	0.108	0.012	1
								Exosc4	5.4208e-05	0.291757	0.119	0.018	1
								Zcchc8	0.000275204	0.292822	0.186	0.065	1
								Capg	0.127617	0.29318	0.103	0.054	1
								Mrps34	0.000130512	0.293251	0.165	0.048	1
								Plagl2	0.000247603	0.293252	0.149	0.042	1
								Araf	0.00050297	0.293377	0.178	0.065	1
								Ankrd52	0.000291062	0.293562	0.139	0.036	1
								Ppp6r2	0.000111352	0.294034	0.101	0.012	1
								Samm50	8.36238e-05	0.294981	0.191	0.065	1
								Zcchc18	0.00114762	0.295416	0.108	0.024	1
								Ccdc174	0.000419497	0.296059	0.193	0.077	1
								Snhg12	0.00217561	0.296224	0.16	0.06	1
								Brap	0.00013901	0.296602	0.144	0.036	1
								Ccz1	0.00024744	0.296631	0.24	0.107	1
								Ndufaf2	3.70865e-05	0.296857	0.131	0.024	1
								Set	8.90022e-05	0.297077	0.755	0.571	1
								Hist1h2bb	0.00068843	0.297923	0.134	0.036	1
								1110004E09Rik	0.000138758	0.298798	0.124	0.024	1
								Rbm4b	6.76249e-05	0.300165	0.106	0.012	1
								Dnajc3	7.15144e-05	0.302982	0.247	0.101	1
								Dyrk2	0.0677088	0.304533	0.119	0.06	1
								2810006K23Rik	0.00151183	0.306836	0.106	0.024	1
								Pacsin2	7.67854e-05	0.307169	0.178	0.054	1
								Pla2g16	0.000589619	0.307344	0.16	0.054	1
								Bid	0.00130611	0.307747	0.144	0.048	1
								Ctps	6.35262e-05	0.307843	0.106	0.012	1
								Rpl14	0.00333432	0.308586	0.861	0.744	1
								Rpl23a	8.73163e-05	0.309522	0.887	0.744	1
								Rpl29	4.23026e-05	0.309681	0.758	0.565	1
								Aicda	0.000179699	0.309694	0.268	0.125	1
								Slc4a7	3.70553e-05	0.309826	0.296	0.137	1
								Pms1	0.000202781	0.31032	0.111	0.018	1
								Ppil1	4.32529e-05	0.310739	0.235	0.089	1
								Ppid	3.66563e-05	0.311735	0.258	0.107	1
								Kdm4c	0.00292228	0.312957	0.121	0.036	1
								Adrm1	5.47271e-05	0.313387	0.186	0.054	1
								Gapvd1	5.00386e-05	0.315643	0.325	0.161	1
								Krtcap2	8.72168e-05	0.315737	0.284	0.131	1
								Pprc1	0.00509105	0.316318	0.106	0.03	1
								Bud23	0.000342495	0.316496	0.119	0.024	1
								March1	0.00130516	0.316658	0.327	0.19	1
								Ccdc71l	0.000193364	0.317042	0.111	0.018	1
								Appl1	0.000621	0.317044	0.188	0.071	1
								Txndc5	3.69551e-05	0.317249	0.268	0.113	1
								H3f3b	0.00309956	0.317356	0.794	0.667	1
								Usp38	0.000567135	0.317779	0.216	0.089	1
								Npm1	0.00890009	0.318392	0.843	0.738	1
								Pno1	0.000195243	0.319604	0.165	0.048	1
								Glod4	5.16419e-05	0.319874	0.186	0.054	1
								Asxl2	7.48537e-05	0.320569	0.343	0.179	1
								Cdca7	3.45302e-05	0.321666	0.227	0.083	1
								Trak2	7.57051e-05	0.323189	0.18	0.054	1
								Pum3	0.000279678	0.324635	0.214	0.083	1
								Taf1d	0.000107342	0.325677	0.448	0.268	1
								Nudt4	3.5274e-05	0.32568	0.211	0.071	1
								Rassf6	0.00654988	0.326656	0.149	0.06	1
								Noc4l	0.000640185	0.326737	0.101	0.018	1
								Cfap20	0.000461231	0.327258	0.126	0.03	1
								Foxn2	0.00153125	0.327345	0.152	0.054	1
								Rpf1	5.33312e-05	0.32743	0.162	0.042	1
								Akirin2	0.000156362	0.327865	0.209	0.077	1
								Thap2	4.28444e-05	0.327954	0.204	0.065	1
								Cpt1a	0.000400402	0.328919	0.149	0.042	1
								Vamp5	0.0325537	0.329246	0.121	0.054	1
								Zmynd19	0.000240034	0.329763	0.108	0.018	1
								Sypl	0.00049955	0.331374	0.441	0.274	1
								Ifi27	0.000586681	0.332442	0.196	0.077	1
								Vps52	0.000591369	0.334513	0.155	0.048	1
								Med4	5.10635e-05	0.33481	0.173	0.048	1
								Golgb1	0.000153804	0.335761	0.271	0.125	1
								Cd2bp2	9.74595e-05	0.336951	0.183	0.06	1
								Smn1	6.95945e-05	0.337766	0.168	0.048	1
								Tcf19	5.98486e-05	0.338341	0.142	0.03	1
								Acaa2	0.00115475	0.338723	0.129	0.036	1
								Foxj3	0.000148865	0.342238	0.155	0.042	1
								Haus6	4.51958e-05	0.342455	0.175	0.048	1
								Pigs	0.000230795	0.343267	0.121	0.024	1
								Rrp8	4.79348e-05	0.346536	0.134	0.024	1
								Uap1	8.13511e-05	0.347373	0.198	0.065	1
								Riok3	3.7988e-05	0.347622	0.232	0.089	1
								Zfp622	3.42428e-05	0.347704	0.229	0.083	1
								Eif3k	0.000133288	0.347773	0.539	0.351	1
								Pank3	0.0113961	0.347803	0.168	0.077	1
								Ipo11	0.000111366	0.348536	0.168	0.048	1
								Foxk2	0.00120629	0.35048	0.129	0.036	1
								Rsl24d1	5.28341e-05	0.350773	0.17	0.048	1
								1110008F13Rik	4.64899e-05	0.351248	0.253	0.101	1
								Phip	0.000138469	0.352313	0.557	0.369	1
								Tpm4	0.000106985	0.354288	0.399	0.226	1
								Clk4	0.000382092	0.354484	0.242	0.107	1
								Cpsf7	0.000218299	0.35548	0.237	0.101	1
								Pag1	0.0010857	0.355531	0.211	0.089	1
								Nifk	6.9585e-05	0.3556	0.18	0.054	1
								Pdcd11	3.63011e-05	0.356532	0.196	0.06	1
								Rbms1	0.000137483	0.356951	0.206	0.077	1
								Anapc7	0.000519172	0.357768	0.157	0.048	1
								Rps2	0.000265543	0.359351	0.889	0.798	1
								Dusp2	0.000205997	0.362298	0.235	0.095	1
								Nudt16l1	0.00110774	0.362668	0.108	0.024	1
								Fam193b	0.00871838	0.362982	0.147	0.06	1
								Rpl15	0.000131066	0.363402	0.853	0.702	1
								Mybbp1a	5.7048e-05	0.364511	0.33	0.161	1
								Mtx1	6.44764e-05	0.365029	0.131	0.024	1
								Npat	0.000100525	0.370024	0.196	0.065	1
								Tmem30a	0.000236697	0.370717	0.286	0.137	1
								Ccnc	0.000948073	0.372311	0.121	0.03	1
								Eif1a	0.0048171	0.372499	0.198	0.095	1
								Urod	0.000528292	0.373315	0.103	0.018	1
								Wdr77	0.00369886	0.374954	0.147	0.054	1
								Zcchc2	0.0139196	0.376474	0.124	0.048	1
								Xrcc6	7.28464e-05	0.381802	0.173	0.048	1
								Pmf1	0.000694713	0.386391	0.255	0.119	1
								Klhdc4	0.000573879	0.387402	0.165	0.054	1
								Jade1	6.61066e-05	0.388478	0.183	0.054	1
								H2afz	0.000305861	0.389284	0.861	0.738	1
								Nop14	0.000348784	0.389448	0.204	0.077	1
								Ctsd	0.00334354	0.38964	0.173	0.071	1
								Dpysl2	0.000725891	0.392191	0.173	0.06	1
								Myb	0.00268111	0.398122	0.157	0.06	1
								Zfp958	0.000866958	0.402052	0.111	0.024	1
								Ada	0.000182756	0.416734	0.175	0.054	1
								Rasgrp3	0.000110632	0.419878	0.358	0.19	1
								Nudcd3	9.31034e-05	0.425608	0.273	0.119	1
								Mt1	0.00102271	0.433188	0.103	0.024	1
								Bap1	0.00219856	0.433769	0.124	0.036	1
								Hmg20b	0.000130169	0.437128	0.196	0.065	1
								Slc50a1	0.000704846	0.440052	0.144	0.042	1
								Zfpm1	0.000226226	0.443034	0.144	0.036	1
								Neil1	0.000547212	0.458601	0.25	0.113	1
								Becn1	0.000162587	0.468809	0.214	0.077	1
								Kcnq1ot1	4.9015e-05	0.476136	0.454	0.262	1
								Ncl	0.000206161	0.480116	0.861	0.744	1
								Ripk1	3.35357e-05	0.507595	0.124	0.018	1
								Ipo8	3.80775e-05	0.523276	0.188	0.054	1
								Xist	0.112469	0.580807	0.474	0.399	1
								Mki67	0.000153168	0.599114	0.745	0.637	1
								Fcer1g	4.33305e-05	0.624985	0.134	0.024	1
								Car2	0.0812884	0.863268	0.137	0.077	1

## Sheet: Supplemental Table 6
GCB- CENTROBLASTS (CLUSTER 4)
ID	Description	setSize	enrichmentScore	NES	pvalue	p.adjust	qvalues	rank	leading_edge	core_enrichment
GO:0051251	positive regulation of lymphocyte activation	12	0.63353	2.14108	0.000254777	0.000254777	0.195824	94	tags=67%, list=18%, signal=56%	ENSMUSG00000021270/ENSMUSG00000029657/ENSMUSG00000032481/ENSMUSG00000025980/ENSMUSG00000079685/ENSMUSG00000017550/ENSMUSG00000115338/ENSMUSG00000036202
GO:0042026	protein refolding	7	0.756843	2.10373	0.000419815	0.000419815	0.195824	82	tags=86%, list=15%, signal=73%	ENSMUSG00000021270/ENSMUSG00000025980/ENSMUSG00000015656/ENSMUSG00000109865/ENSMUSG00000031701/ENSMUSG00000059970
GO:0048285	organelle fission	53	0.395687	2.10126	0.000635728	0.000635728	0.195824	197	tags=64%, list=37%, signal=45%	ENSMUSG00000025912/ENSMUSG00000041133/ENSMUSG00000024660/ENSMUSG00000015880/ENSMUSG00000029430/ENSMUSG00000041147/ENSMUSG00000023940/ENSMUSG00000025862/ENSMUSG00000024974/ENSMUSG00000020914/ENSMUSG00000059970/ENSMUSG00000060860/ENSMUSG00000004530/ENSMUSG00000035455/ENSMUSG00000034349/ENSMUSG00000074476/ENSMUSG00000005233/ENSMUSG00000073705/ENSMUSG00000032254/ENSMUSG00000032218/ENSMUSG00000025135/…
GO:0000280	nuclear division	51	0.397117	2.09527	0.000636943	0.000636943	0.195824	197	tags=65%, list=37%, signal=45%	ENSMUSG00000025912/ENSMUSG00000041133/ENSMUSG00000024660/ENSMUSG00000015880/ENSMUSG00000029430/ENSMUSG00000041147/ENSMUSG00000023940/ENSMUSG00000025862/ENSMUSG00000024974/ENSMUSG00000020914/ENSMUSG00000059970/ENSMUSG00000060860/ENSMUSG00000035455/ENSMUSG00000034349/ENSMUSG00000074476/ENSMUSG00000005233/ENSMUSG00000073705/ENSMUSG00000032254/ENSMUSG00000032218/ENSMUSG00000025135/ENSMUSG00000017861/…
GO:0051276	chromosome organization	71	0.357788	2.02602	0.000724563	0.000724563	0.195824	227	tags=66%, list=43%, signal=44%	ENSMUSG00000021270/ENSMUSG00000041859/ENSMUSG00000032481/ENSMUSG00000041133/ENSMUSG00000024660/ENSMUSG00000015880/ENSMUSG00000024742/ENSMUSG00000029430/ENSMUSG00000041147/ENSMUSG00000023940/ENSMUSG00000007739/ENSMUSG00000035960/ENSMUSG00000025862/ENSMUSG00000024974/ENSMUSG00000020914/ENSMUSG00000059970/ENSMUSG00000036202/ENSMUSG00000028693/ENSMUSG00000034349/ENSMUSG00000074476/ENSMUSG00000005233/…
GO:0051604	protein maturation	28	0.468219	2.09387	0.000793831	0.000793831	0.195824	223	tags=79%, list=42%, signal=48%	ENSMUSG00000021270/ENSMUSG00000029657/ENSMUSG00000025980/ENSMUSG00000024571/ENSMUSG00000027248/ENSMUSG00000015656/ENSMUSG00000007739/ENSMUSG00000109865/ENSMUSG00000019471/ENSMUSG00000031701/ENSMUSG00000059970/ENSMUSG00000023944/ENSMUSG00000063273/ENSMUSG00000001416/ENSMUSG00000022020/ENSMUSG00000031628/ENSMUSG00000025613/ENSMUSG00000062070/ENSMUSG00000028410/ENSMUSG00000003814/ENSMUSG00000042133/…
GO:0002696	positive regulation of leukocyte activation	13	0.603697	2.09619	0.00087995	0.00087995	0.195824	94	tags=62%, list=18%, signal=52%	ENSMUSG00000021270/ENSMUSG00000029657/ENSMUSG00000032481/ENSMUSG00000025980/ENSMUSG00000079685/ENSMUSG00000017550/ENSMUSG00000115338/ENSMUSG00000036202
GO:0050867	positive regulation of cell activation	13	0.603697	2.09619	0.00087995	0.00087995	0.195824	94	tags=62%, list=18%, signal=52%	ENSMUSG00000021270/ENSMUSG00000029657/ENSMUSG00000032481/ENSMUSG00000025980/ENSMUSG00000079685/ENSMUSG00000017550/ENSMUSG00000115338/ENSMUSG00000036202
GO:0098813	nuclear chromosome segregation	49	0.394097	2.05551	0.000960307	0.000960307	0.195824	196	tags=63%, list=37%, signal=44%	ENSMUSG00000034311/ENSMUSG00000032481/ENSMUSG00000041133/ENSMUSG00000024660/ENSMUSG00000015880/ENSMUSG00000029430/ENSMUSG00000041147/ENSMUSG00000023940/ENSMUSG00000025862/ENSMUSG00000024974/ENSMUSG00000020914/ENSMUSG00000034349/ENSMUSG00000074476/ENSMUSG00000005233/ENSMUSG00000032254/ENSMUSG00000032218/ENSMUSG00000025135/ENSMUSG00000040945/ENSMUSG00000017861/ENSMUSG00000030867/ENSMUSG00000037313/…
GO:0051085	chaperone cofactor-dependent protein refolding	4	0.851992	1.9213	0.00106093	0.00106093	0.195824	82	tags=100%, list=15%, signal=85%	ENSMUSG00000029657/ENSMUSG00000015656/ENSMUSG00000109865/ENSMUSG00000059970
GO:1903047	mitotic cell cycle process	85	0.325405	1.90601	0.00163884	0.00163884	0.195824	196	tags=54%, list=37%, signal=41%	ENSMUSG00000041859/ENSMUSG00000034311/ENSMUSG00000032481/ENSMUSG00000041133/ENSMUSG00000024660/ENSMUSG00000015880/ENSMUSG00000030978/ENSMUSG00000042489/ENSMUSG00000006678/ENSMUSG00000017550/ENSMUSG00000029430/ENSMUSG00000021932/ENSMUSG00000041147/ENSMUSG00000035960/ENSMUSG00000025862/ENSMUSG00000024974/ENSMUSG00000059970/ENSMUSG00000060860/ENSMUSG00000028693/ENSMUSG00000034349/ENSMUSG00000074476/…
GO:0006809	nitric oxide biosynthetic process	5	0.78947	1.93586	0.00176005	0.00176005	0.195824	71	tags=80%, list=13%, signal=70%	ENSMUSG00000021270/ENSMUSG00000007670/ENSMUSG00000079685/ENSMUSG00000031924
GO:0046209	nitric oxide metabolic process	5	0.78947	1.93586	0.00176005	0.00176005	0.195824	71	tags=80%, list=13%, signal=70%	ENSMUSG00000021270/ENSMUSG00000007670/ENSMUSG00000079685/ENSMUSG00000031924
GO:2001057	reactive nitrogen species metabolic process	5	0.78947	1.93586	0.00176005	0.00176005	0.195824	71	tags=80%, list=13%, signal=70%	ENSMUSG00000021270/ENSMUSG00000007670/ENSMUSG00000079685/ENSMUSG00000031924
GO:0045428	regulation of nitric oxide biosynthetic process	4	0.831912	1.87601	0.00181873	0.00181873	0.195824	39	tags=75%, list=7%, signal=70%	ENSMUSG00000021270/ENSMUSG00000007670/ENSMUSG00000079685
GO:0080164	regulation of nitric oxide metabolic process	4	0.831912	1.87601	0.00181873	0.00181873	0.195824	39	tags=75%, list=7%, signal=70%	ENSMUSG00000021270/ENSMUSG00000007670/ENSMUSG00000079685
GO:0007346	regulation of mitotic cell cycle	47	0.376443	1.94584	0.00182052	0.00182052	0.195824	192	tags=60%, list=36%, signal=42%	ENSMUSG00000032481/ENSMUSG00000024660/ENSMUSG00000030978/ENSMUSG00000042489/ENSMUSG00000017550/ENSMUSG00000021932/ENSMUSG00000041147/ENSMUSG00000035960/ENSMUSG00000059970/ENSMUSG00000074476/ENSMUSG00000005233/ENSMUSG00000025135/ENSMUSG00000040945/ENSMUSG00000030867/ENSMUSG00000029687/ENSMUSG00000031660/ENSMUSG00000031878/ENSMUSG00000027326/ENSMUSG00000038379/ENSMUSG00000020649/ENSMUSG00000002297/…
GO:0000278	mitotic cell cycle	93	0.312868	1.86093	0.0018358	0.0018358	0.195824	196	tags=53%, list=37%, signal=40%	ENSMUSG00000041859/ENSMUSG00000025912/ENSMUSG00000034311/ENSMUSG00000032481/ENSMUSG00000041133/ENSMUSG00000024660/ENSMUSG00000015880/ENSMUSG00000030978/ENSMUSG00000042489/ENSMUSG00000006678/ENSMUSG00000017550/ENSMUSG00000029430/ENSMUSG00000021932/ENSMUSG00000041147/ENSMUSG00000035960/ENSMUSG00000025862/ENSMUSG00000024974/ENSMUSG00000059970/ENSMUSG00000060860/ENSMUSG00000028693/ENSMUSG00000034349/…
GO:0044772	mitotic cell cycle phase transition	52	0.373016	1.97372	0.00212134	0.00212134	0.195824	192	tags=60%, list=36%, signal=42%	ENSMUSG00000032481/ENSMUSG00000024660/ENSMUSG00000030978/ENSMUSG00000042489/ENSMUSG00000017550/ENSMUSG00000021932/ENSMUSG00000035960/ENSMUSG00000059970/ENSMUSG00000060860/ENSMUSG00000028693/ENSMUSG00000074476/ENSMUSG00000005233/ENSMUSG00000032218/ENSMUSG00000025135/ENSMUSG00000040945/ENSMUSG00000030867/ENSMUSG00000029687/ENSMUSG00000037313/ENSMUSG00000029516/ENSMUSG00000031660/ENSMUSG00000031878/…
GO:0045787	positive regulation of cell cycle	42	0.390173	1.96034	0.0021631	0.0021631	0.195824	238	tags=74%, list=45%, signal=44%	ENSMUSG00000024660/ENSMUSG00000015880/ENSMUSG00000024742/ENSMUSG00000030978/ENSMUSG00000017550/ENSMUSG00000025758/ENSMUSG00000041147/ENSMUSG00000035960/ENSMUSG00000059970/ENSMUSG00000034349/ENSMUSG00000032254/ENSMUSG00000025135/ENSMUSG00000040945/ENSMUSG00000029687/ENSMUSG00000029516/ENSMUSG00000020608/ENSMUSG00000020649/ENSMUSG00000002297/ENSMUSG00000024056/ENSMUSG00000023015/ENSMUSG00000020185/…
GO:0022409	positive regulation of cell-cell adhesion	7	0.694161	1.9295	0.00223901	0.00223901	0.195824	26	tags=57%, list=5%, signal=55%	ENSMUSG00000021270/ENSMUSG00000029657/ENSMUSG00000032481/ENSMUSG00000025980
GO:0050870	positive regulation of T cell activation	7	0.694161	1.9295	0.00223901	0.00223901	0.195824	26	tags=57%, list=5%, signal=55%	ENSMUSG00000021270/ENSMUSG00000029657/ENSMUSG00000032481/ENSMUSG00000025980
GO:1903039	positive regulation of leukocyte cell-cell adhesion	7	0.694161	1.9295	0.00223901	0.00223901	0.195824	26	tags=57%, list=5%, signal=55%	ENSMUSG00000021270/ENSMUSG00000029657/ENSMUSG00000032481/ENSMUSG00000025980
GO:0090068	positive regulation of cell cycle process	39	0.395815	1.95068	0.00240017	0.00240017	0.200222	238	tags=74%, list=45%, signal=44%	ENSMUSG00000024660/ENSMUSG00000015880/ENSMUSG00000024742/ENSMUSG00000030978/ENSMUSG00000017550/ENSMUSG00000025758/ENSMUSG00000035960/ENSMUSG00000059970/ENSMUSG00000034349/ENSMUSG00000032254/ENSMUSG00000025135/ENSMUSG00000040945/ENSMUSG00000029687/ENSMUSG00000029516/ENSMUSG00000020608/ENSMUSG00000020649/ENSMUSG00000002297/ENSMUSG00000024056/ENSMUSG00000023015/ENSMUSG00000020185/ENSMUSG00000051235/…
GO:1901990	regulation of mitotic cell cycle phase transition	43	0.385367	1.94489	0.00248837	0.00248837	0.200222	192	tags=60%, list=36%, signal=42%	ENSMUSG00000032481/ENSMUSG00000024660/ENSMUSG00000030978/ENSMUSG00000042489/ENSMUSG00000017550/ENSMUSG00000021932/ENSMUSG00000035960/ENSMUSG00000059970/ENSMUSG00000074476/ENSMUSG00000005233/ENSMUSG00000025135/ENSMUSG00000040945/ENSMUSG00000030867/ENSMUSG00000029687/ENSMUSG00000031660/ENSMUSG00000031878/ENSMUSG00000027326/ENSMUSG00000038379/ENSMUSG00000020649/ENSMUSG00000002297/ENSMUSG00000024056/…
GO:1901989	positive regulation of cell cycle phase transition	13	0.560009	1.94449	0.00263985	0.00263985	0.204241	192	tags=85%, list=36%, signal=55%	ENSMUSG00000030978/ENSMUSG00000017550/ENSMUSG00000035960/ENSMUSG00000059970/ENSMUSG00000025135/ENSMUSG00000040945/ENSMUSG00000029687/ENSMUSG00000020649/ENSMUSG00000002297/ENSMUSG00000028333/ENSMUSG00000004264
GO:0000819	sister chromatid segregation	40	0.386445	1.91653	0.00304513	0.00304513	0.210526	227	tags=70%, list=43%, signal=43%	ENSMUSG00000032481/ENSMUSG00000041133/ENSMUSG00000024660/ENSMUSG00000015880/ENSMUSG00000029430/ENSMUSG00000025862/ENSMUSG00000024974/ENSMUSG00000020914/ENSMUSG00000034349/ENSMUSG00000074476/ENSMUSG00000005233/ENSMUSG00000032254/ENSMUSG00000025135/ENSMUSG00000017861/ENSMUSG00000030867/ENSMUSG00000037313/ENSMUSG00000029516/ENSMUSG00000031660/ENSMUSG00000027326/ENSMUSG00000038379/ENSMUSG00000024056/…
GO:0006457	protein folding	21	0.482238	1.9769	0.00304699	0.00304699	0.210526	223	tags=81%, list=42%, signal=49%	ENSMUSG00000021270/ENSMUSG00000029657/ENSMUSG00000025980/ENSMUSG00000027248/ENSMUSG00000015656/ENSMUSG00000007739/ENSMUSG00000109865/ENSMUSG00000019471/ENSMUSG00000031701/ENSMUSG00000059970/ENSMUSG00000023944/ENSMUSG00000001416/ENSMUSG00000025613/ENSMUSG00000028410/ENSMUSG00000003814/ENSMUSG00000042133/ENSMUSG00000034024
GO:0033044	regulation of chromosome organization	36	0.40115	1.93334	0.00318332	0.00318332	0.210526	227	tags=72%, list=43%, signal=44%	ENSMUSG00000032481/ENSMUSG00000024660/ENSMUSG00000015880/ENSMUSG00000024742/ENSMUSG00000007739/ENSMUSG00000020914/ENSMUSG00000034349/ENSMUSG00000074476/ENSMUSG00000005233/ENSMUSG00000025135/ENSMUSG00000001416/ENSMUSG00000030867/ENSMUSG00000037313/ENSMUSG00000029516/ENSMUSG00000031660/ENSMUSG00000027326/ENSMUSG00000038379/ENSMUSG00000024056/ENSMUSG00000040865/ENSMUSG00000025613/ENSMUSG00000051235/…
GO:0021782	glial cell development	5	-0.756654	-2.08026	0.00345369	0.00345369	0.210526	134	tags=100%, list=25%, signal=75%	ENSMUSG00000003235/ENSMUSG00000063358/ENSMUSG00000040549/ENSMUSG00000056071
GO:0048167	regulation of synaptic plasticity	5	-0.756654	-2.08026	0.00345369	0.00345369	0.210526	134	tags=100%, list=25%, signal=75%	ENSMUSG00000025326/ENSMUSG00000063358/ENSMUSG00000040549/ENSMUSG00000051391
GO:0050804	modulation of chemical synaptic transmission	5	-0.756654	-2.08026	0.00345369	0.00345369	0.210526	134	tags=100%, list=25%, signal=75%	ENSMUSG00000025326/ENSMUSG00000063358/ENSMUSG00000040549/ENSMUSG00000051391
GO:0099177	regulation of trans-synaptic signaling	5	-0.756654	-2.08026	0.00345369	0.00345369	0.210526	134	tags=100%, list=25%, signal=75%	ENSMUSG00000025326/ENSMUSG00000063358/ENSMUSG00000040549/ENSMUSG00000051391
GO:0007049	cell cycle	153	0.270616	1.71972	0.00361882	0.00361882	0.214104	298	tags=69%, list=56%, signal=42%	ENSMUSG00000041859/ENSMUSG00000025912/ENSMUSG00000034311/ENSMUSG00000032481/ENSMUSG00000041133/ENSMUSG00000024660/ENSMUSG00000015880/ENSMUSG00000024742/ENSMUSG00000047534/ENSMUSG00000030978/ENSMUSG00000042489/ENSMUSG00000006678/ENSMUSG00000017550/ENSMUSG00000029147/ENSMUSG00000015656/ENSMUSG00000029430/ENSMUSG00000021932/ENSMUSG00000025758/ENSMUSG00000041147/ENSMUSG00000023940/ENSMUSG00000040204/…
GO:0009617	response to bacterium	8	-0.597156	-2.07838	0.00410908	0.00410908	0.220514	134	tags=88%, list=25%, signal=66%	ENSMUSG00000037370/ENSMUSG00000033307/ENSMUSG00000024542/ENSMUSG00000063358/ENSMUSG00000006728/ENSMUSG00000000682/ENSMUSG00000056071
GO:0006418	tRNA aminoacylation for protein translation	4	-0.798861	-1.97352	0.00440658	0.00440658	0.220514	111	tags=100%, list=21%, signal=80%	ENSMUSG00000026356/ENSMUSG00000007029/ENSMUSG00000035202
GO:0043038	amino acid activation	4	-0.798861	-1.97352	0.00440658	0.00440658	0.220514	111	tags=100%, list=21%, signal=80%	ENSMUSG00000026356/ENSMUSG00000007029/ENSMUSG00000035202
GO:0043039	tRNA aminoacylation	4	-0.798861	-1.97352	0.00440658	0.00440658	0.220514	111	tags=100%, list=21%, signal=80%	ENSMUSG00000026356/ENSMUSG00000007029/ENSMUSG00000035202
GO:0140014	mitotic nuclear division	37	0.386156	1.87634	0.00459921	0.00459921	0.220514	235	tags=73%, list=44%, signal=44%	ENSMUSG00000041133/ENSMUSG00000024660/ENSMUSG00000015880/ENSMUSG00000029430/ENSMUSG00000025862/ENSMUSG00000024974/ENSMUSG00000060860/ENSMUSG00000034349/ENSMUSG00000074476/ENSMUSG00000005233/ENSMUSG00000032254/ENSMUSG00000025135/ENSMUSG00000017861/ENSMUSG00000030867/ENSMUSG00000029516/ENSMUSG00000027326/ENSMUSG00000038379/ENSMUSG00000024056/ENSMUSG00000023015/ENSMUSG00000051235/ENSMUSG00000020063/…
GO:0002705	positive regulation of leukocyte mediated immunity	6	0.699159	1.83551	0.00482338	0.00482338	0.220514	94	tags=83%, list=18%, signal=69%	ENSMUSG00000025980/ENSMUSG00000079685/ENSMUSG00000017550/ENSMUSG00000115338/ENSMUSG00000036202
GO:0002706	regulation of lymphocyte mediated immunity	6	0.699159	1.83551	0.00482338	0.00482338	0.220514	94	tags=83%, list=18%, signal=69%	ENSMUSG00000025980/ENSMUSG00000079685/ENSMUSG00000017550/ENSMUSG00000115338/ENSMUSG00000036202
GO:0002708	positive regulation of lymphocyte mediated immunity	6	0.699159	1.83551	0.00482338	0.00482338	0.220514	94	tags=83%, list=18%, signal=69%	ENSMUSG00000025980/ENSMUSG00000079685/ENSMUSG00000017550/ENSMUSG00000115338/ENSMUSG00000036202
GO:0002822	regulation of adaptive immune response based on somatic recombination of immune receptors built from immunoglobulin superfamily domains	6	0.699159	1.83551	0.00482338	0.00482338	0.220514	94	tags=83%, list=18%, signal=69%	ENSMUSG00000025980/ENSMUSG00000079685/ENSMUSG00000017550/ENSMUSG00000115338/ENSMUSG00000036202
GO:0002824	positive regulation of adaptive immune response based on somatic recombination of immune receptors built from immunoglobulin superfamily domains	6	0.699159	1.83551	0.00482338	0.00482338	0.220514	94	tags=83%, list=18%, signal=69%	ENSMUSG00000025980/ENSMUSG00000079685/ENSMUSG00000017550/ENSMUSG00000115338/ENSMUSG00000036202
GO:0006986	response to unfolded protein	5	0.748442	1.83525	0.00542681	0.00542681	0.237314	26	tags=60%, list=5%, signal=58%	ENSMUSG00000021270/ENSMUSG00000029657/ENSMUSG00000025980
GO:0035966	response to topologically incorrect protein	5	0.748442	1.83525	0.00542681	0.00542681	0.237314	26	tags=60%, list=5%, signal=58%	ENSMUSG00000021270/ENSMUSG00000029657/ENSMUSG00000025980
GO:0051249	regulation of lymphocyte activation	16	0.501782	1.87984	0.00583161	0.00583161	0.24959	94	tags=50%, list=18%, signal=42%	ENSMUSG00000021270/ENSMUSG00000029657/ENSMUSG00000032481/ENSMUSG00000025980/ENSMUSG00000079685/ENSMUSG00000017550/ENSMUSG00000115338/ENSMUSG00000036202
GO:0031647	regulation of protein stability	22	0.450859	1.87385	0.00664723	0.00664723	0.2637	197	tags=73%, list=37%, signal=48%	ENSMUSG00000021270/ENSMUSG00000025980/ENSMUSG00000015656/ENSMUSG00000007739/ENSMUSG00000019471/ENSMUSG00000023944/ENSMUSG00000063273/ENSMUSG00000001416/ENSMUSG00000030867/ENSMUSG00000022020/ENSMUSG00000024056/ENSMUSG00000031628/ENSMUSG00000025613/ENSMUSG00000020063/ENSMUSG00000004264/ENSMUSG00000003814
GO:0071840	cellular component organization or biogenesis	274	0.245702	1.61748	0.00681226	0.00681226	0.2637	294	tags=63%, list=55%, signal=58%	ENSMUSG00000021270/ENSMUSG00000029657/ENSMUSG00000041859/ENSMUSG00000025912/ENSMUSG00000034311/ENSMUSG00000032481/ENSMUSG00000041133/ENSMUSG00000024660/ENSMUSG00000020024/ENSMUSG00000015880/ENSMUSG00000024742/ENSMUSG00000025980/ENSMUSG00000023106/ENSMUSG00000067367/ENSMUSG00000030978/ENSMUSG00000009575/ENSMUSG00000028484/ENSMUSG00000027248/ENSMUSG00000035478/ENSMUSG00000003438/ENSMUSG00000015656/…
GO:0002456	T cell mediated immunity	3	0.842803	1.70674	0.00681674	0.00681674	0.2637	86	tags=100%, list=16%, signal=84%	ENSMUSG00000025980/ENSMUSG00000079685/ENSMUSG00000115338
GO:0002709	regulation of T cell mediated immunity	3	0.842803	1.70674	0.00681674	0.00681674	0.2637	86	tags=100%, list=16%, signal=84%	ENSMUSG00000025980/ENSMUSG00000079685/ENSMUSG00000115338
GO:0002711	positive regulation of T cell mediated immunity	3	0.842803	1.70674	0.00681674	0.00681674	0.2637	86	tags=100%, list=16%, signal=84%	ENSMUSG00000025980/ENSMUSG00000079685/ENSMUSG00000115338
GO:0022402	cell cycle process	125	0.271779	1.68764	0.00706143	0.00706143	0.268012	197	tags=49%, list=37%, signal=40%	ENSMUSG00000041859/ENSMUSG00000025912/ENSMUSG00000034311/ENSMUSG00000032481/ENSMUSG00000041133/ENSMUSG00000024660/ENSMUSG00000015880/ENSMUSG00000024742/ENSMUSG00000030978/ENSMUSG00000042489/ENSMUSG00000006678/ENSMUSG00000017550/ENSMUSG00000029430/ENSMUSG00000021932/ENSMUSG00000025758/ENSMUSG00000041147/ENSMUSG00000023940/ENSMUSG00000040204/ENSMUSG00000035960/ENSMUSG00000025862/ENSMUSG00000024974/…
GO:1901987	regulation of cell cycle phase transition	48	0.345715	1.79555	0.00747783	0.00747783	0.27856	192	tags=56%, list=36%, signal=39%	ENSMUSG00000032481/ENSMUSG00000024660/ENSMUSG00000030978/ENSMUSG00000042489/ENSMUSG00000017550/ENSMUSG00000021932/ENSMUSG00000041147/ENSMUSG00000035960/ENSMUSG00000059970/ENSMUSG00000074476/ENSMUSG00000005233/ENSMUSG00000025135/ENSMUSG00000040945/ENSMUSG00000030867/ENSMUSG00000029687/ENSMUSG00000031660/ENSMUSG00000031878/ENSMUSG00000027326/ENSMUSG00000038379/ENSMUSG00000020649/ENSMUSG00000002297/…
GO:0044770	cell cycle phase transition	58	0.32983	1.7927	0.00809249	0.00809249	0.286586	192	tags=55%, list=36%, signal=40%	ENSMUSG00000032481/ENSMUSG00000024660/ENSMUSG00000030978/ENSMUSG00000042489/ENSMUSG00000017550/ENSMUSG00000021932/ENSMUSG00000041147/ENSMUSG00000035960/ENSMUSG00000059970/ENSMUSG00000060860/ENSMUSG00000028693/ENSMUSG00000074476/ENSMUSG00000005233/ENSMUSG00000032218/ENSMUSG00000025135/ENSMUSG00000040945/ENSMUSG00000030867/ENSMUSG00000029687/ENSMUSG00000037313/ENSMUSG00000029516/ENSMUSG00000031660/…
GO:1902808	positive regulation of cell cycle G1/S phase transition	7	0.646947	1.79826	0.00811643	0.00811643	0.286586	192	tags=100%, list=36%, signal=65%	ENSMUSG00000030978/ENSMUSG00000035960/ENSMUSG00000029687/ENSMUSG00000020649/ENSMUSG00000002297/ENSMUSG00000028333/ENSMUSG00000004264
GO:0007059	chromosome segregation	63	0.320179	1.76908	0.00826706	0.00826706	0.286586	196	tags=56%, list=37%, signal=40%	ENSMUSG00000034311/ENSMUSG00000032481/ENSMUSG00000041133/ENSMUSG00000024660/ENSMUSG00000015880/ENSMUSG00000029430/ENSMUSG00000041147/ENSMUSG00000023940/ENSMUSG00000025862/ENSMUSG00000024974/ENSMUSG00000020914/ENSMUSG00000034349/ENSMUSG00000074476/ENSMUSG00000005233/ENSMUSG00000073705/ENSMUSG00000032254/ENSMUSG00000032218/ENSMUSG00000015120/ENSMUSG00000025135/ENSMUSG00000040945/ENSMUSG00000017861/…
GO:0002694	regulation of leukocyte activation	17	0.480667	1.83641	0.00845921	0.00845921	0.286586	94	tags=47%, list=18%, signal=40%	ENSMUSG00000021270/ENSMUSG00000029657/ENSMUSG00000032481/ENSMUSG00000025980/ENSMUSG00000079685/ENSMUSG00000017550/ENSMUSG00000115338/ENSMUSG00000036202
GO:0000070	mitotic sister chromatid segregation	34	0.381732	1.81101	0.00850735	0.00850735	0.286586	227	tags=71%, list=43%, signal=43%	ENSMUSG00000041133/ENSMUSG00000024660/ENSMUSG00000015880/ENSMUSG00000029430/ENSMUSG00000025862/ENSMUSG00000024974/ENSMUSG00000034349/ENSMUSG00000074476/ENSMUSG00000005233/ENSMUSG00000032254/ENSMUSG00000025135/ENSMUSG00000017861/ENSMUSG00000030867/ENSMUSG00000029516/ENSMUSG00000027326/ENSMUSG00000038379/ENSMUSG00000024056/ENSMUSG00000023015/ENSMUSG00000051235/ENSMUSG00000020063/ENSMUSG00000002055/…
GO:0045931	positive regulation of mitotic cell cycle	13	0.52786	1.83286	0.00854808	0.00854808	0.286586	208	tags=85%, list=39%, signal=53%	ENSMUSG00000030978/ENSMUSG00000041147/ENSMUSG00000035960/ENSMUSG00000059970/ENSMUSG00000025135/ENSMUSG00000040945/ENSMUSG00000020649/ENSMUSG00000002297/ENSMUSG00000028333/ENSMUSG00000004264/ENSMUSG00000004591
GO:0051321	meiotic cell cycle	34	0.379154	1.79878	0.00905977	0.00905977	0.298761	234	tags=71%, list=44%, signal=42%	ENSMUSG00000041859/ENSMUSG00000025912/ENSMUSG00000041133/ENSMUSG00000024660/ENSMUSG00000041147/ENSMUSG00000023940/ENSMUSG00000025862/ENSMUSG00000024974/ENSMUSG00000020914/ENSMUSG00000059970/ENSMUSG00000035455/ENSMUSG00000034349/ENSMUSG00000073705/ENSMUSG00000032218/ENSMUSG00000030867/ENSMUSG00000038379/ENSMUSG00000024056/ENSMUSG00000033952/ENSMUSG00000003814/ENSMUSG00000002870/ENSMUSG00000008690/…
GO:0006458	'de novo' protein folding	5	0.720063	1.76567	0.00938692	0.00938692	0.299723	82	tags=80%, list=15%, signal=68%	ENSMUSG00000029657/ENSMUSG00000015656/ENSMUSG00000109865/ENSMUSG00000059970
GO:0051084	'de novo' post-translational protein folding	5	0.720063	1.76567	0.00938692	0.00938692	0.299723	82	tags=80%, list=15%, signal=68%	ENSMUSG00000029657/ENSMUSG00000015656/ENSMUSG00000109865/ENSMUSG00000059970
GO:0050821	protein stabilization	15	0.490223	1.79846	0.010049	0.010049	0.311444	241	tags=87%, list=45%, signal=49%	ENSMUSG00000021270/ENSMUSG00000025980/ENSMUSG00000007739/ENSMUSG00000019471/ENSMUSG00000023944/ENSMUSG00000063273/ENSMUSG00000001416/ENSMUSG00000022020/ENSMUSG00000025613/ENSMUSG00000004264/ENSMUSG00000003814/ENSMUSG00000034024/ENSMUSG00000078941
GO:0016043	cellular component organization	254	0.240555	1.58147	0.010425	0.010425	0.311444	338	tags=72%, list=64%, signal=50%	ENSMUSG00000021270/ENSMUSG00000029657/ENSMUSG00000041859/ENSMUSG00000025912/ENSMUSG00000034311/ENSMUSG00000032481/ENSMUSG00000041133/ENSMUSG00000024660/ENSMUSG00000020024/ENSMUSG00000015880/ENSMUSG00000024742/ENSMUSG00000025980/ENSMUSG00000023106/ENSMUSG00000067367/ENSMUSG00000030978/ENSMUSG00000009575/ENSMUSG00000028484/ENSMUSG00000027248/ENSMUSG00000035478/ENSMUSG00000003438/ENSMUSG00000015656/…
GO:0022407	regulation of cell-cell adhesion	9	0.591521	1.8018	0.0105998	0.0105998	0.311444	26	tags=44%, list=5%, signal=43%	ENSMUSG00000021270/ENSMUSG00000029657/ENSMUSG00000032481/ENSMUSG00000025980
GO:1903037	regulation of leukocyte cell-cell adhesion	9	0.591521	1.8018	0.0105998	0.0105998	0.311444	26	tags=44%, list=5%, signal=43%	ENSMUSG00000021270/ENSMUSG00000029657/ENSMUSG00000032481/ENSMUSG00000025980
GO:0045785	positive regulation of cell adhesion	9	0.589845	1.79669	0.0107339	0.0107339	0.311444	26	tags=44%, list=5%, signal=43%	ENSMUSG00000021270/ENSMUSG00000029657/ENSMUSG00000032481/ENSMUSG00000025980
GO:0051494	negative regulation of cytoskeleton organization	9	-0.507384	-1.88726	0.0109847	0.0109847	0.311444	188	tags=89%, list=35%, signal=58%	ENSMUSG00000072082/ENSMUSG00000030357/ENSMUSG00000035299/ENSMUSG00000024835/ENSMUSG00000018548/ENSMUSG00000028868/ENSMUSG00000022781/ENSMUSG00000049775
GO:0071345	cellular response to cytokine stimulus	28	0.399399	1.78611	0.0113404	0.0113404	0.311444	226	tags=71%, list=43%, signal=43%	ENSMUSG00000007670/ENSMUSG00000025980/ENSMUSG00000071172/ENSMUSG00000030189/ENSMUSG00000027248/ENSMUSG00000019471/ENSMUSG00000074129/ENSMUSG00000004897/ENSMUSG00000053907/ENSMUSG00000036202/ENSMUSG00000023944/ENSMUSG00000025001/ENSMUSG00000017861/ENSMUSG00000026192/ENSMUSG00000020063/ENSMUSG00000002870/ENSMUSG00000027091/ENSMUSG00000036990/ENSMUSG00000018379/ENSMUSG00000031715
GO:0007272	ensheathment of neurons	4	-0.755218	-1.8657	0.0114571	0.0114571	0.311444	134	tags=100%, list=25%, signal=75%	ENSMUSG00000003235/ENSMUSG00000063358/ENSMUSG00000040549
GO:0008366	axon ensheathment	4	-0.755218	-1.8657	0.0114571	0.0114571	0.311444	134	tags=100%, list=25%, signal=75%	ENSMUSG00000003235/ENSMUSG00000063358/ENSMUSG00000040549
GO:0042552	myelination	4	-0.755218	-1.8657	0.0114571	0.0114571	0.311444	134	tags=100%, list=25%, signal=75%	ENSMUSG00000003235/ENSMUSG00000063358/ENSMUSG00000040549
GO:0048709	oligodendrocyte differentiation	4	-0.755218	-1.8657	0.0114571	0.0114571	0.311444	134	tags=100%, list=25%, signal=75%	ENSMUSG00000003235/ENSMUSG00000006782/ENSMUSG00000040549
GO:0050865	regulation of cell activation	18	0.45836	1.78472	0.0119832	0.0119832	0.318055	94	tags=44%, list=18%, signal=38%	ENSMUSG00000021270/ENSMUSG00000029657/ENSMUSG00000032481/ENSMUSG00000025980/ENSMUSG00000079685/ENSMUSG00000017550/ENSMUSG00000115338/ENSMUSG00000036202
GO:0006626	protein targeting to mitochondrion	5	0.712928	1.74817	0.0121737	0.0121737	0.318055	156	tags=100%, list=29%, signal=71%	ENSMUSG00000021270/ENSMUSG00000025980/ENSMUSG00000003438/ENSMUSG00000078713/ENSMUSG00000020219
GO:0002703	regulation of leukocyte mediated immunity	7	0.633353	1.76048	0.0121746	0.0121746	0.318055	94	tags=71%, list=18%, signal=60%	ENSMUSG00000025980/ENSMUSG00000079685/ENSMUSG00000017550/ENSMUSG00000115338/ENSMUSG00000036202
GO:1902806	regulation of cell cycle G1/S phase transition	15	0.484301	1.77673	0.0126225	0.0126225	0.325529	192	tags=73%, list=36%, signal=48%	ENSMUSG00000032481/ENSMUSG00000030978/ENSMUSG00000035960/ENSMUSG00000029687/ENSMUSG00000031660/ENSMUSG00000020649/ENSMUSG00000002297/ENSMUSG00000028884/ENSMUSG00000020185/ENSMUSG00000028333/ENSMUSG00000004264
GO:0010001	glial cell differentiation	7	-0.580302	-1.89514	0.0129461	0.0129461	0.329647	134	tags=86%, list=25%, signal=65%	ENSMUSG00000037370/ENSMUSG00000003235/ENSMUSG00000063358/ENSMUSG00000006782/ENSMUSG00000040549/ENSMUSG00000056071
GO:0007052	mitotic spindle organization	19	0.446119	1.76994	0.0132764	0.0132764	0.333832	169	tags=63%, list=32%, signal=45%	ENSMUSG00000034311/ENSMUSG00000041133/ENSMUSG00000024660/ENSMUSG00000025862/ENSMUSG00000024974/ENSMUSG00000005233/ENSMUSG00000032254/ENSMUSG00000017861/ENSMUSG00000030867/ENSMUSG00000037313/ENSMUSG00000024056/ENSMUSG00000023015
GO:0001906	cell killing	3	0.814394	1.64921	0.0136335	0.0136335	0.334449	101	tags=100%, list=19%, signal=81%	ENSMUSG00000079685/ENSMUSG00000115338/ENSMUSG00000023944
GO:0031341	regulation of cell killing	3	0.814394	1.64921	0.0136335	0.0136335	0.334449	101	tags=100%, list=19%, signal=81%	ENSMUSG00000079685/ENSMUSG00000115338/ENSMUSG00000023944
GO:1901992	positive regulation of mitotic cell cycle phase transition	11	0.537929	1.76386	0.0140736	0.0140736	0.341086	192	tags=82%, list=36%, signal=53%	ENSMUSG00000030978/ENSMUSG00000035960/ENSMUSG00000059970/ENSMUSG00000025135/ENSMUSG00000040945/ENSMUSG00000020649/ENSMUSG00000002297/ENSMUSG00000028333/ENSMUSG00000004264
GO:0033045	regulation of sister chromatid segregation	21	0.428346	1.75598	0.0144146	0.0144146	0.342247	188	tags=67%, list=35%, signal=45%	ENSMUSG00000032481/ENSMUSG00000024660/ENSMUSG00000074476/ENSMUSG00000005233/ENSMUSG00000025135/ENSMUSG00000030867/ENSMUSG00000037313/ENSMUSG00000029516/ENSMUSG00000031660/ENSMUSG00000027326/ENSMUSG00000038379/ENSMUSG00000024056/ENSMUSG00000051235/ENSMUSG00000020063
GO:0006259	DNA metabolic process	97	0.273845	1.64061	0.0144618	0.0144618	0.342247	188	tags=48%, list=35%, signal=38%	ENSMUSG00000021270/ENSMUSG00000041859/ENSMUSG00000032481/ENSMUSG00000041133/ENSMUSG00000024742/ENSMUSG00000025980/ENSMUSG00000030978/ENSMUSG00000042489/ENSMUSG00000006678/ENSMUSG00000017550/ENSMUSG00000021932/ENSMUSG00000041147/ENSMUSG00000007739/ENSMUSG00000038005/ENSMUSG00000040204/ENSMUSG00000035960/ENSMUSG00000029363/ENSMUSG00000019841/ENSMUSG00000027067/ENSMUSG00000024974/ENSMUSG00000020914/…
GO:0050863	regulation of T cell activation	10	0.554174	1.75924	0.0149312	0.0149312	0.349248	26	tags=40%, list=5%, signal=39%	ENSMUSG00000021270/ENSMUSG00000029657/ENSMUSG00000032481/ENSMUSG00000025980
GO:0051402	neuron apoptotic process	14	0.490767	1.75394	0.0154152	0.0154152	0.356424	205	tags=79%, list=39%, signal=50%	ENSMUSG00000029657/ENSMUSG00000025980/ENSMUSG00000004897/ENSMUSG00000023944/ENSMUSG00000072235/ENSMUSG00000017861/ENSMUSG00000029516/ENSMUSG00000031878/ENSMUSG00000031628/ENSMUSG00000020063/ENSMUSG00000003955
GO:0098760	response to interleukin-7	4	0.741935	1.67311	0.0166717	0.0166717	0.376814	140	tags=100%, list=26%, signal=74%	ENSMUSG00000025980/ENSMUSG00000027248/ENSMUSG00000004897/ENSMUSG00000026192
GO:0098761	cellular response to interleukin-7	4	0.741935	1.67311	0.0166717	0.0166717	0.376814	140	tags=100%, list=26%, signal=74%	ENSMUSG00000025980/ENSMUSG00000027248/ENSMUSG00000004897/ENSMUSG00000026192
GO:0006996	organelle organization	167	0.242864	1.55861	0.0170751	0.0170751	0.381644	197	tags=46%, list=37%, signal=42%	ENSMUSG00000021270/ENSMUSG00000029657/ENSMUSG00000041859/ENSMUSG00000025912/ENSMUSG00000034311/ENSMUSG00000032481/ENSMUSG00000041133/ENSMUSG00000024660/ENSMUSG00000020024/ENSMUSG00000015880/ENSMUSG00000024742/ENSMUSG00000025980/ENSMUSG00000023106/ENSMUSG00000030978/ENSMUSG00000003438/ENSMUSG00000029430/ENSMUSG00000025758/ENSMUSG00000041147/ENSMUSG00000023940/ENSMUSG00000007739/ENSMUSG00000040204/…
GO:0007140	male meiotic nuclear division	5	0.689623	1.69102	0.0180405	0.0180405	0.388888	99	tags=80%, list=19%, signal=66%	ENSMUSG00000025912/ENSMUSG00000041147/ENSMUSG00000059970/ENSMUSG00000035455
GO:0000122	negative regulation of transcription by RNA polymerase II	39	0.342793	1.68938	0.0181104	0.0181104	0.388888	204	tags=62%, list=38%, signal=41%	ENSMUSG00000027304/ENSMUSG00000067367/ENSMUSG00000009575/ENSMUSG00000030189/ENSMUSG00000035478/ENSMUSG00000018666/ENSMUSG00000026873/ENSMUSG00000004897/ENSMUSG00000036202/ENSMUSG00000004099/ENSMUSG00000015120/ENSMUSG00000049327/ENSMUSG00000030867/ENSMUSG00000029687/ENSMUSG00000036550/ENSMUSG00000057406/ENSMUSG00000036940/ENSMUSG00000020185/ENSMUSG00000001228/ENSMUSG00000021039/ENSMUSG00000020290/…
GO:0002821	positive regulation of adaptive immune response	8	0.584306	1.7068	0.018152	0.018152	0.388888	188	tags=88%, list=35%, signal=57%	ENSMUSG00000025980/ENSMUSG00000079685/ENSMUSG00000017550/ENSMUSG00000115338/ENSMUSG00000036202/ENSMUSG00000057406/ENSMUSG00000020063
GO:0006974	cellular response to DNA damage stimulus	89	0.274296	1.61877	0.0181725	0.0181725	0.388888	188	tags=49%, list=35%, signal=38%	ENSMUSG00000041859/ENSMUSG00000032481/ENSMUSG00000041133/ENSMUSG00000024742/ENSMUSG00000030978/ENSMUSG00000042489/ENSMUSG00000009575/ENSMUSG00000006678/ENSMUSG00000017550/ENSMUSG00000021932/ENSMUSG00000041147/ENSMUSG00000018666/ENSMUSG00000038005/ENSMUSG00000040204/ENSMUSG00000035960/ENSMUSG00000029363/ENSMUSG00000019841/ENSMUSG00000027067/ENSMUSG00000024974/ENSMUSG00000020914/ENSMUSG00000115338/…
GO:0051726	regulation of cell cycle	99	0.265475	1.59565	0.0196278	0.0196278	0.415609	197	tags=49%, list=37%, signal=38%	ENSMUSG00000032481/ENSMUSG00000024660/ENSMUSG00000015880/ENSMUSG00000024742/ENSMUSG00000030978/ENSMUSG00000042489/ENSMUSG00000017550/ENSMUSG00000029147/ENSMUSG00000015656/ENSMUSG00000021932/ENSMUSG00000025758/ENSMUSG00000041147/ENSMUSG00000040204/ENSMUSG00000035960/ENSMUSG00000059970/ENSMUSG00000035455/ENSMUSG00000034349/ENSMUSG00000023944/ENSMUSG00000074476/ENSMUSG00000005233/ENSMUSG00000032254/…
GO:0032479	regulation of type I interferon production	6	0.638949	1.67744	0.0200028	0.0200028	0.419138	38	tags=50%, list=7%, signal=47%	ENSMUSG00000021270/ENSMUSG00000025980/ENSMUSG00000006678
GO:0051656	establishment of organelle localization	29	0.37546	1.69603	0.0208851	0.0208851	0.433113	196	tags=62%, list=37%, signal=41%	ENSMUSG00000024660/ENSMUSG00000020024/ENSMUSG00000019297/ENSMUSG00000029430/ENSMUSG00000041147/ENSMUSG00000023940/ENSMUSG00000074476/ENSMUSG00000005233/ENSMUSG00000072235/ENSMUSG00000040945/ENSMUSG00000030867/ENSMUSG00000037313/ENSMUSG00000027326/ENSMUSG00000024056/ENSMUSG00000023015/ENSMUSG00000020290/ENSMUSG00000020063/ENSMUSG00000002055
GO:2000045	regulation of G1/S transition of mitotic cell cycle	14	0.473543	1.69238	0.0215067	0.0215067	0.441454	191	tags=71%, list=36%, signal=47%	ENSMUSG00000032481/ENSMUSG00000030978/ENSMUSG00000035960/ENSMUSG00000029687/ENSMUSG00000031660/ENSMUSG00000020649/ENSMUSG00000002297/ENSMUSG00000028884/ENSMUSG00000020185/ENSMUSG00000028333
GO:0006281	DNA repair	67	0.291694	1.63207	0.0221621	0.0221621	0.449468	302	tags=76%, list=57%, signal=38%	ENSMUSG00000041859/ENSMUSG00000032481/ENSMUSG00000041133/ENSMUSG00000024742/ENSMUSG00000030978/ENSMUSG00000042489/ENSMUSG00000006678/ENSMUSG00000021932/ENSMUSG00000041147/ENSMUSG00000038005/ENSMUSG00000040204/ENSMUSG00000035960/ENSMUSG00000029363/ENSMUSG00000019841/ENSMUSG00000027067/ENSMUSG00000024974/ENSMUSG00000115338/ENSMUSG00000036202/ENSMUSG00000035455/ENSMUSG00000034349/ENSMUSG00000040681/…
GO:1902850	microtubule cytoskeleton organization involved in mitosis	20	0.420949	1.69811	0.0224918	0.0224918	0.449468	169	tags=60%, list=32%, signal=43%	ENSMUSG00000034311/ENSMUSG00000041133/ENSMUSG00000024660/ENSMUSG00000025862/ENSMUSG00000024974/ENSMUSG00000005233/ENSMUSG00000032254/ENSMUSG00000017861/ENSMUSG00000030867/ENSMUSG00000037313/ENSMUSG00000024056/ENSMUSG00000023015
GO:1903046	meiotic cell cycle process	28	0.376837	1.68521	0.0225675	0.0225675	0.449468	292	tags=86%, list=55%, signal=41%	ENSMUSG00000041859/ENSMUSG00000025912/ENSMUSG00000024660/ENSMUSG00000041147/ENSMUSG00000023940/ENSMUSG00000020914/ENSMUSG00000059970/ENSMUSG00000035455/ENSMUSG00000034349/ENSMUSG00000073705/ENSMUSG00000032218/ENSMUSG00000030867/ENSMUSG00000038379/ENSMUSG00000024056/ENSMUSG00000033952/ENSMUSG00000003814/ENSMUSG00000002870/ENSMUSG00000008690/ENSMUSG00000028312/ENSMUSG00000005410/ENSMUSG00000025487/…
GO:0022603	regulation of anatomical structure morphogenesis	18	-0.326934	-1.73737	0.022933	0.022933	0.450198	37	tags=39%, list=7%, signal=37%	ENSMUSG00000027852/ENSMUSG00000020594/ENSMUSG00000053477/ENSMUSG00000022781/ENSMUSG00000031207/ENSMUSG00000024048/ENSMUSG00000026222
GO:0043523	regulation of neuron apoptotic process	10	0.533726	1.69433	0.0230517	0.0230517	0.450198	188	tags=80%, list=35%, signal=53%	ENSMUSG00000029657/ENSMUSG00000025980/ENSMUSG00000004897/ENSMUSG00000023944/ENSMUSG00000017861/ENSMUSG00000031878/ENSMUSG00000031628/ENSMUSG00000020063
GO:0007091	metaphase/anaphase transition of mitotic cell cycle	20	0.417667	1.68487	0.0239049	0.0239049	0.457967	187	tags=65%, list=35%, signal=44%	ENSMUSG00000032481/ENSMUSG00000024660/ENSMUSG00000074476/ENSMUSG00000005233/ENSMUSG00000025135/ENSMUSG00000030867/ENSMUSG00000037313/ENSMUSG00000029516/ENSMUSG00000031660/ENSMUSG00000027326/ENSMUSG00000038379/ENSMUSG00000024056/ENSMUSG00000051235
GO:0044784	metaphase/anaphase transition of cell cycle	20	0.417667	1.68487	0.0239049	0.0239049	0.457967	187	tags=65%, list=35%, signal=44%	ENSMUSG00000032481/ENSMUSG00000024660/ENSMUSG00000074476/ENSMUSG00000005233/ENSMUSG00000025135/ENSMUSG00000030867/ENSMUSG00000037313/ENSMUSG00000029516/ENSMUSG00000031660/ENSMUSG00000027326/ENSMUSG00000038379/ENSMUSG00000024056/ENSMUSG00000051235
GO:0070201	regulation of establishment of protein localization	27	0.381151	1.68541	0.0243123	0.0243123	0.458042	238	tags=74%, list=45%, signal=43%	ENSMUSG00000021270/ENSMUSG00000022391/ENSMUSG00000029430/ENSMUSG00000007739/ENSMUSG00000023944/ENSMUSG00000001416/ENSMUSG00000040618/ENSMUSG00000015176/ENSMUSG00000001964/ENSMUSG00000030662/ENSMUSG00000001467/ENSMUSG00000057406/ENSMUSG00000020290/ENSMUSG00000025613/ENSMUSG00000020063/ENSMUSG00000028333/ENSMUSG00000028410/ENSMUSG00000023175/ENSMUSG00000034024/ENSMUSG00000046111
GO:0006352	DNA-templated transcription initiation	10	-0.431862	-1.68972	0.0244932	0.0244932	0.458042	307	tags=100%, list=58%, signal=43%	ENSMUSG00000078941/ENSMUSG00000071662/ENSMUSG00000043535/ENSMUSG00000031314/ENSMUSG00000044950/ENSMUSG00000002658/ENSMUSG00000020923/ENSMUSG00000049658/ENSMUSG00000034297
GO:0045184	establishment of protein localization	63	0.291514	1.61069	0.0245919	0.0245919	0.458042	198	tags=54%, list=37%, signal=38%	ENSMUSG00000021270/ENSMUSG00000022391/ENSMUSG00000025980/ENSMUSG00000003438/ENSMUSG00000015656/ENSMUSG00000029430/ENSMUSG00000012535/ENSMUSG00000041147/ENSMUSG00000007739/ENSMUSG00000034940/ENSMUSG00000004530/ENSMUSG00000028693/ENSMUSG00000023944/ENSMUSG00000072235/ENSMUSG00000001416/ENSMUSG00000040945/ENSMUSG00000040618/ENSMUSG00000030867/ENSMUSG00000015176/ENSMUSG00000001964/ENSMUSG00000030662/…
GO:0043604	amide biosynthetic process	59	-0.161673	-1.57624	0.0257511	0.0257511	0.475232	251	tags=69%, list=47%, signal=41%	ENSMUSG00000042699/ENSMUSG00000028798/ENSMUSG00000027752/ENSMUSG00000034932/ENSMUSG00000018446/ENSMUSG00000036572/ENSMUSG00000024360/ENSMUSG00000028029/ENSMUSG00000020477/ENSMUSG00000041459/ENSMUSG00000070319/ENSMUSG00000109324/ENSMUSG00000028861/ENSMUSG00000035632/ENSMUSG00000013736/ENSMUSG00000032178/ENSMUSG00000032350/ENSMUSG00000032294/ENSMUSG00000020547/ENSMUSG00000028609/ENSMUSG00000003235/…
GO:0009790	embryo development	36	0.342097	1.64873	0.0264544	0.0264544	0.483452	183	tags=56%, list=34%, signal=39%	ENSMUSG00000027304/ENSMUSG00000030189/ENSMUSG00000035478/ENSMUSG00000021932/ENSMUSG00000025758/ENSMUSG00000041147/ENSMUSG00000020914/ENSMUSG00000061887/ENSMUSG00000021048/ENSMUSG00000014294/ENSMUSG00000028693/ENSMUSG00000032218/ENSMUSG00000015176/ENSMUSG00000036550/ENSMUSG00000020649/ENSMUSG00000040865/ENSMUSG00000023015/ENSMUSG00000036940/ENSMUSG00000020185/ENSMUSG00000031628
GO:0031123	RNA 3'-end processing	9	-0.461686	-1.71728	0.0266771	0.0266771	0.483452	291	tags=100%, list=55%, signal=46%	ENSMUSG00000027752/ENSMUSG00000027893/ENSMUSG00000013736/ENSMUSG00000029227/ENSMUSG00000022774/ENSMUSG00000041781/ENSMUSG00000068882/ENSMUSG00000031527
GO:0050878	regulation of body fluid levels	6	-0.576267	-1.7284	0.0270819	0.0270819	0.484308	62	tags=67%, list=12%, signal=60%	ENSMUSG00000021686/ENSMUSG00000050732/ENSMUSG00000026553/ENSMUSG00000056071
GO:0022411	cellular component disassembly	15	0.453107	1.6623	0.0272059	0.0272059	0.484308	82	tags=47%, list=15%, signal=41%	ENSMUSG00000032481/ENSMUSG00000023106/ENSMUSG00000015656/ENSMUSG00000019471/ENSMUSG00000027067/ENSMUSG00000020914/ENSMUSG00000059970
GO:0060996	dendritic spine development	3	-0.782197	-1.67263	0.028363	0.028363	0.490731	119	tags=100%, list=22%, signal=78%	ENSMUSG00000035898/ENSMUSG00000022781
GO:0032481	positive regulation of type I interferon production	3	0.776693	1.57286	0.0285352	0.0285352	0.490731	26	tags=67%, list=5%, signal=64%	ENSMUSG00000021270/ENSMUSG00000025980
GO:0008334	histone mRNA metabolic process	3	-0.778409	-1.66453	0.0294435	0.0294435	0.490731	121	tags=100%, list=23%, signal=78%	ENSMUSG00000041781/ENSMUSG00000068882
GO:0045582	positive regulation of T cell differentiation	5	0.658259	1.61411	0.0294808	0.0294808	0.490731	141	tags=80%, list=27%, signal=59%	ENSMUSG00000021270/ENSMUSG00000032481/ENSMUSG00000115338/ENSMUSG00000031660
GO:0045621	positive regulation of lymphocyte differentiation	5	0.658259	1.61411	0.0294808	0.0294808	0.490731	141	tags=80%, list=27%, signal=59%	ENSMUSG00000021270/ENSMUSG00000032481/ENSMUSG00000115338/ENSMUSG00000031660
GO:1902107	positive regulation of leukocyte differentiation	5	0.658259	1.61411	0.0294808	0.0294808	0.490731	141	tags=80%, list=27%, signal=59%	ENSMUSG00000021270/ENSMUSG00000032481/ENSMUSG00000115338/ENSMUSG00000031660
GO:1903708	positive regulation of hemopoiesis	5	0.658259	1.61411	0.0294808	0.0294808	0.490731	141	tags=80%, list=27%, signal=59%	ENSMUSG00000021270/ENSMUSG00000032481/ENSMUSG00000115338/ENSMUSG00000031660
GO:0061077	chaperone-mediated protein folding	9	0.538314	1.63973	0.0295183	0.0295183	0.490731	123	tags=67%, list=23%, signal=52%	ENSMUSG00000029657/ENSMUSG00000015656/ENSMUSG00000007739/ENSMUSG00000109865/ENSMUSG00000059970/ENSMUSG00000001416
GO:0006282	regulation of DNA repair	19	0.414498	1.64448	0.0303461	0.0303461	0.500358	302	tags=95%, list=57%, signal=42%	ENSMUSG00000032481/ENSMUSG00000115338/ENSMUSG00000036202/ENSMUSG00000035455/ENSMUSG00000049327/ENSMUSG00000031660/ENSMUSG00000040865/ENSMUSG00000057406/ENSMUSG00000028884/ENSMUSG00000036940/ENSMUSG00000020063/ENSMUSG00000035365/ENSMUSG00000078941/ENSMUSG00000017146/ENSMUSG00000042699/ENSMUSG00000021377/ENSMUSG00000027323/ENSMUSG00000003778
GO:0032606	type I interferon production	7	0.589083	1.63742	0.0306465	0.0306465	0.501202	38	tags=43%, list=7%, signal=40%	ENSMUSG00000021270/ENSMUSG00000025980/ENSMUSG00000006678
GO:0048708	astrocyte differentiation	3	-0.772727	-1.65238	0.0321448	0.0321448	0.506045	124	tags=100%, list=23%, signal=77%	ENSMUSG00000063358/ENSMUSG00000056071
GO:0050852	T cell receptor signaling pathway	3	-0.772727	-1.65238	0.0321448	0.0321448	0.506045	124	tags=100%, list=23%, signal=77%	ENSMUSG00000063358/ENSMUSG00000027852
GO:0019953	sexual reproduction	58	0.290416	1.57848	0.0325801	0.0325801	0.506045	234	tags=60%, list=44%, signal=38%	ENSMUSG00000041859/ENSMUSG00000025912/ENSMUSG00000041133/ENSMUSG00000024660/ENSMUSG00000030189/ENSMUSG00000041147/ENSMUSG00000023940/ENSMUSG00000007739/ENSMUSG00000025862/ENSMUSG00000024974/ENSMUSG00000020914/ENSMUSG00000059970/ENSMUSG00000035455/ENSMUSG00000034349/ENSMUSG00000073705/ENSMUSG00000032218/ENSMUSG00000001416/ENSMUSG00000030867/ENSMUSG00000029516/ENSMUSG00000001467/ENSMUSG00000038379/…
GO:0051640	organelle localization	32	0.34803	1.62228	0.0328691	0.0328691	0.506045	196	tags=59%, list=37%, signal=40%	ENSMUSG00000024660/ENSMUSG00000020024/ENSMUSG00000019297/ENSMUSG00000029430/ENSMUSG00000041147/ENSMUSG00000023940/ENSMUSG00000074476/ENSMUSG00000005233/ENSMUSG00000072235/ENSMUSG00000040945/ENSMUSG00000030867/ENSMUSG00000037313/ENSMUSG00000027326/ENSMUSG00000024056/ENSMUSG00000023015/ENSMUSG00000020290/ENSMUSG00000020063/ENSMUSG00000033952/ENSMUSG00000002055
GO:0045185	maintenance of protein location	7	-0.511257	-1.66966	0.0328901	0.0328901	0.506045	58	tags=71%, list=11%, signal=64%	ENSMUSG00000010517/ENSMUSG00000018326/ENSMUSG00000073616/ENSMUSG00000026222/ENSMUSG00000049775
GO:0070830	bicellular tight junction assembly	3	-0.770833	-1.64833	0.0329552	0.0329552	0.506045	125	tags=100%, list=24%, signal=77%	ENSMUSG00000020580/ENSMUSG00000022781
GO:0120192	tight junction assembly	3	-0.770833	-1.64833	0.0329552	0.0329552	0.506045	125	tags=100%, list=24%, signal=77%	ENSMUSG00000020580/ENSMUSG00000022781
GO:0120193	tight junction organization	3	-0.770833	-1.64833	0.0329552	0.0329552	0.506045	125	tags=100%, list=24%, signal=77%	ENSMUSG00000020580/ENSMUSG00000022781
GO:0030097	hemopoiesis	28	0.363734	1.62661	0.0335677	0.0335677	0.511546	219	tags=68%, list=41%, signal=42%	ENSMUSG00000021270/ENSMUSG00000032481/ENSMUSG00000067367/ENSMUSG00000041147/ENSMUSG00000020914/ENSMUSG00000061887/ENSMUSG00000115338/ENSMUSG00000021361/ENSMUSG00000025001/ENSMUSG00000029687/ENSMUSG00000037313/ENSMUSG00000031660/ENSMUSG00000023015/ENSMUSG00000036940/ENSMUSG00000031628/ENSMUSG00000020063/ENSMUSG00000028911/ENSMUSG00000021474/ENSMUSG00000008690
GO:0031507	heterochromatin formation	10	0.513695	1.63074	0.0341847	0.0341847	0.513173	226	tags=90%, list=43%, signal=53%	ENSMUSG00000035478/ENSMUSG00000036202/ENSMUSG00000004099/ENSMUSG00000025001/ENSMUSG00000029687/ENSMUSG00000036940/ENSMUSG00000001228/ENSMUSG00000020063/ENSMUSG00000031715
GO:0070828	heterochromatin organization	10	0.513695	1.63074	0.0341847	0.0341847	0.513173	226	tags=90%, list=43%, signal=53%	ENSMUSG00000035478/ENSMUSG00000036202/ENSMUSG00000004099/ENSMUSG00000025001/ENSMUSG00000029687/ENSMUSG00000036940/ENSMUSG00000001228/ENSMUSG00000020063/ENSMUSG00000031715
GO:0140013	meiotic nuclear division	24	0.378669	1.6169	0.0349844	0.0349844	0.519075	227	tags=71%, list=43%, signal=42%	ENSMUSG00000025912/ENSMUSG00000024660/ENSMUSG00000041147/ENSMUSG00000023940/ENSMUSG00000020914/ENSMUSG00000059970/ENSMUSG00000035455/ENSMUSG00000034349/ENSMUSG00000073705/ENSMUSG00000032218/ENSMUSG00000030867/ENSMUSG00000038379/ENSMUSG00000024056/ENSMUSG00000033952/ENSMUSG00000003814/ENSMUSG00000008690/ENSMUSG00000028312
GO:0007141	male meiosis I	4	0.692434	1.56148	0.0356169	0.0356169	0.519075	82	tags=75%, list=15%, signal=64%	ENSMUSG00000025912/ENSMUSG00000041147/ENSMUSG00000059970
GO:0034063	stress granule assembly	4	-0.673698	-1.66431	0.0358402	0.0358402	0.519075	39	tags=75%, list=7%, signal=70%	ENSMUSG00000029405/ENSMUSG00000020594/ENSMUSG00000000346
GO:1900087	positive regulation of G1/S transition of mitotic cell cycle	5	0.646388	1.58501	0.036081	0.036081	0.519075	191	tags=100%, list=36%, signal=65%	ENSMUSG00000030978/ENSMUSG00000035960/ENSMUSG00000020649/ENSMUSG00000002297/ENSMUSG00000028333
GO:0071219	cellular response to molecule of bacterial origin	3	-0.765152	-1.63618	0.0361967	0.0361967	0.519075	128	tags=100%, list=24%, signal=76%	ENSMUSG00000063358/ENSMUSG00000006728
GO:0071222	cellular response to lipopolysaccharide	3	-0.765152	-1.63618	0.0361967	0.0361967	0.519075	128	tags=100%, list=24%, signal=76%	ENSMUSG00000063358/ENSMUSG00000006728
GO:0070585	protein localization to mitochondrion	7	0.576804	1.6033	0.0369437	0.0369437	0.519075	194	tags=86%, list=37%, signal=55%	ENSMUSG00000021270/ENSMUSG00000025980/ENSMUSG00000003438/ENSMUSG00000078713/ENSMUSG00000020219/ENSMUSG00000028410
GO:0072655	establishment of protein localization to mitochondrion	7	0.576804	1.6033	0.0369437	0.0369437	0.519075	194	tags=86%, list=37%, signal=55%	ENSMUSG00000021270/ENSMUSG00000025980/ENSMUSG00000003438/ENSMUSG00000078713/ENSMUSG00000020219/ENSMUSG00000028410
GO:0005975	carbohydrate metabolic process	19	-0.287986	-1.56967	0.0376756	0.0376756	0.519075	345	tags=95%, list=65%, signal=34%	ENSMUSG00000020063/ENSMUSG00000062070/ENSMUSG00000019179/ENSMUSG00000011752/ENSMUSG00000007656/ENSMUSG00000024085/ENSMUSG00000025817/ENSMUSG00000020321/ENSMUSG00000041846/ENSMUSG00000032350/ENSMUSG00000032294/ENSMUSG00000024740/ENSMUSG00000037370/ENSMUSG00000063229/ENSMUSG00000020349/ENSMUSG00000043445/ENSMUSG00000023456/ENSMUSG00000014956
GO:0034097	response to cytokine	32	0.342201	1.59511	0.0382173	0.0382173	0.519075	226	tags=66%, list=43%, signal=40%	ENSMUSG00000007670/ENSMUSG00000025980/ENSMUSG00000071172/ENSMUSG00000030189/ENSMUSG00000027248/ENSMUSG00000019471/ENSMUSG00000074129/ENSMUSG00000004897/ENSMUSG00000053907/ENSMUSG00000036202/ENSMUSG00000023944/ENSMUSG00000072235/ENSMUSG00000025001/ENSMUSG00000017861/ENSMUSG00000026192/ENSMUSG00000020063/ENSMUSG00000002870/ENSMUSG00000027091/ENSMUSG00000036990/ENSMUSG00000018379/ENSMUSG00000031715
GO:0044843	cell cycle G1/S phase transition	19	0.404845	1.60619	0.0382883	0.0382883	0.519075	192	tags=63%, list=36%, signal=42%	ENSMUSG00000032481/ENSMUSG00000030978/ENSMUSG00000035960/ENSMUSG00000028693/ENSMUSG00000029687/ENSMUSG00000031660/ENSMUSG00000020649/ENSMUSG00000002297/ENSMUSG00000028884/ENSMUSG00000020185/ENSMUSG00000028333/ENSMUSG00000004264
GO:0051983	regulation of chromosome segregation	31	0.346731	1.59812	0.0391475	0.0391475	0.519075	188	tags=58%, list=35%, signal=40%	ENSMUSG00000032481/ENSMUSG00000024660/ENSMUSG00000015880/ENSMUSG00000034349/ENSMUSG00000074476/ENSMUSG00000005233/ENSMUSG00000025135/ENSMUSG00000040945/ENSMUSG00000030867/ENSMUSG00000037313/ENSMUSG00000029516/ENSMUSG00000031660/ENSMUSG00000020608/ENSMUSG00000027326/ENSMUSG00000038379/ENSMUSG00000024056/ENSMUSG00000051235/ENSMUSG00000020063
GO:0040011	locomotion	24	-0.258489	-1.59068	0.0395227	0.0395227	0.519075	14	tags=21%, list=3%, signal=21%	ENSMUSG00000031207/ENSMUSG00000026222/ENSMUSG00000048118/ENSMUSG00000049775/ENSMUSG00000056071
GO:0007589	body fluid secretion	3	-0.753788	-1.61188	0.0405186	0.0405186	0.519075	134	tags=100%, list=25%, signal=75%	ENSMUSG00000050732/ENSMUSG00000026553
GO:0014003	oligodendrocyte development	3	-0.753788	-1.61188	0.0405186	0.0405186	0.519075	134	tags=100%, list=25%, signal=75%	ENSMUSG00000003235/ENSMUSG00000040549
GO:0032941	secretion by tissue	3	-0.753788	-1.61188	0.0405186	0.0405186	0.519075	134	tags=100%, list=25%, signal=75%	ENSMUSG00000050732/ENSMUSG00000026553
GO:0045912	negative regulation of carbohydrate metabolic process	3	-0.753788	-1.61188	0.0405186	0.0405186	0.519075	134	tags=100%, list=25%, signal=75%	ENSMUSG00000020349/ENSMUSG00000043445
GO:0050806	positive regulation of synaptic transmission	3	-0.753788	-1.61188	0.0405186	0.0405186	0.519075	134	tags=100%, list=25%, signal=75%	ENSMUSG00000063358/ENSMUSG00000040549
GO:0060291	long-term synaptic potentiation	3	-0.753788	-1.61188	0.0405186	0.0405186	0.519075	134	tags=100%, list=25%, signal=75%	ENSMUSG00000063358/ENSMUSG00000040549
GO:0043066	negative regulation of apoptotic process	35	0.331566	1.58601	0.0405331	0.0405331	0.519075	194	tags=57%, list=37%, signal=39%	ENSMUSG00000029657/ENSMUSG00000025980/ENSMUSG00000030189/ENSMUSG00000017550/ENSMUSG00000025364/ENSMUSG00000115338/ENSMUSG00000004897/ENSMUSG00000035455/ENSMUSG00000023944/ENSMUSG00000004099/ENSMUSG00000063273/ENSMUSG00000025001/ENSMUSG00000030867/ENSMUSG00000022020/ENSMUSG00000036940/ENSMUSG00000031628/ENSMUSG00000020063/ENSMUSG00000028333/ENSMUSG00000004264/ENSMUSG00000028410
GO:0046649	lymphocyte activation	24	0.372596	1.59096	0.0408729	0.0408729	0.519075	192	tags=58%, list=36%, signal=39%	ENSMUSG00000021270/ENSMUSG00000029657/ENSMUSG00000032481/ENSMUSG00000025980/ENSMUSG00000079685/ENSMUSG00000017550/ENSMUSG00000115338/ENSMUSG00000036202/ENSMUSG00000025001/ENSMUSG00000029687/ENSMUSG00000031660/ENSMUSG00000057406/ENSMUSG00000031628/ENSMUSG00000004264
GO:0002274	myeloid leukocyte activation	3	0.752725	1.52433	0.041376	0.041376	0.519075	39	tags=67%, list=7%, signal=62%	ENSMUSG00000025980/ENSMUSG00000079685
GO:0090307	mitotic spindle assembly	12	0.469243	1.58586	0.0416561	0.0416561	0.519075	169	tags=67%, list=32%, signal=46%	ENSMUSG00000041133/ENSMUSG00000024660/ENSMUSG00000025862/ENSMUSG00000024974/ENSMUSG00000032254/ENSMUSG00000017861/ENSMUSG00000030867/ENSMUSG00000023015
GO:1901566	organonitrogen compound biosynthetic process	84	-0.125663	-1.43635	0.0416667	0.0416667	0.519075	289	tags=73%, list=54%, signal=39%	ENSMUSG00000025616/ENSMUSG00000071662/ENSMUSG00000030647/ENSMUSG00000025747/ENSMUSG00000058267/ENSMUSG00000037458/ENSMUSG00000021707/ENSMUSG00000042699/ENSMUSG00000028798/ENSMUSG00000027203/ENSMUSG00000027752/ENSMUSG00000034932/ENSMUSG00000018446/ENSMUSG00000036572/ENSMUSG00000024360/ENSMUSG00000028029/ENSMUSG00000020477/ENSMUSG00000041459/ENSMUSG00000070319/ENSMUSG00000109324/ENSMUSG00000028861/…
GO:0006839	mitochondrial transport	9	0.520628	1.58586	0.0417282	0.0417282	0.519075	156	tags=67%, list=29%, signal=48%	ENSMUSG00000021270/ENSMUSG00000025980/ENSMUSG00000003438/ENSMUSG00000021361/ENSMUSG00000078713/ENSMUSG00000020219
GO:0051223	regulation of protein transport	20	0.393628	1.58789	0.0418041	0.0418041	0.519075	213	tags=70%, list=40%, signal=44%	ENSMUSG00000021270/ENSMUSG00000022391/ENSMUSG00000029430/ENSMUSG00000023944/ENSMUSG00000040618/ENSMUSG00000015176/ENSMUSG00000001964/ENSMUSG00000030662/ENSMUSG00000001467/ENSMUSG00000020290/ENSMUSG00000020063/ENSMUSG00000028333/ENSMUSG00000028410/ENSMUSG00000023175
GO:0006474	N-terminal protein amino acid acetylation	3	0.751894	1.52264	0.0420101	0.0420101	0.519075	134	tags=100%, list=25%, signal=75%	ENSMUSG00000024571/ENSMUSG00000063273/ENSMUSG00000022020
GO:0031365	N-terminal protein amino acid modification	3	0.751894	1.52264	0.0420101	0.0420101	0.519075	134	tags=100%, list=25%, signal=75%	ENSMUSG00000024571/ENSMUSG00000063273/ENSMUSG00000022020
GO:0051225	spindle assembly	18	0.406361	1.58225	0.0420611	0.0420611	0.519075	196	tags=67%, list=37%, signal=44%	ENSMUSG00000041133/ENSMUSG00000024660/ENSMUSG00000025862/ENSMUSG00000024974/ENSMUSG00000032254/ENSMUSG00000032218/ENSMUSG00000017861/ENSMUSG00000030867/ENSMUSG00000024056/ENSMUSG00000023015/ENSMUSG00000033952/ENSMUSG00000002055
GO:0033554	cellular response to stress	123	0.239891	1.48817	0.0428298	0.0428298	0.519155	197	tags=46%, list=37%, signal=38%	ENSMUSG00000021270/ENSMUSG00000041859/ENSMUSG00000032481/ENSMUSG00000041133/ENSMUSG00000024742/ENSMUSG00000025980/ENSMUSG00000030978/ENSMUSG00000042489/ENSMUSG00000009575/ENSMUSG00000006678/ENSMUSG00000030189/ENSMUSG00000027248/ENSMUSG00000017550/ENSMUSG00000021932/ENSMUSG00000041147/ENSMUSG00000018666/ENSMUSG00000038005/ENSMUSG00000040204/ENSMUSG00000019471/ENSMUSG00000035960/ENSMUSG00000029363/…
GO:0140719	constitutive heterochromatin formation	3	0.748106	1.51497	0.0435954	0.0435954	0.519155	136	tags=100%, list=26%, signal=75%	ENSMUSG00000036202/ENSMUSG00000025001/ENSMUSG00000029687
GO:0032880	regulation of protein localization	34	0.332188	1.57596	0.0436416	0.0436416	0.519155	223	tags=65%, list=42%, signal=40%	ENSMUSG00000021270/ENSMUSG00000022391/ENSMUSG00000029430/ENSMUSG00000007739/ENSMUSG00000023944/ENSMUSG00000001416/ENSMUSG00000040618/ENSMUSG00000030867/ENSMUSG00000037519/ENSMUSG00000015176/ENSMUSG00000001964/ENSMUSG00000030662/ENSMUSG00000001467/ENSMUSG00000057406/ENSMUSG00000036940/ENSMUSG00000020290/ENSMUSG00000025613/ENSMUSG00000020063/ENSMUSG00000028333/ENSMUSG00000028410/ENSMUSG00000023175/…
GO:0044743	protein transmembrane import into intracellular organelle	3	0.747727	1.51421	0.044071	0.044071	0.519155	46	tags=67%, list=9%, signal=61%	ENSMUSG00000025980/ENSMUSG00000003438
GO:0065002	intracellular protein transmembrane transport	3	0.747727	1.51421	0.044071	0.044071	0.519155	46	tags=67%, list=9%, signal=61%	ENSMUSG00000025980/ENSMUSG00000003438
GO:0071806	protein transmembrane transport	3	0.747727	1.51421	0.044071	0.044071	0.519155	46	tags=67%, list=9%, signal=61%	ENSMUSG00000025980/ENSMUSG00000003438
GO:0006473	protein acetylation	14	0.44294	1.58301	0.0441323	0.0441323	0.519155	302	tags=100%, list=57%, signal=44%	ENSMUSG00000024571/ENSMUSG00000035478/ENSMUSG00000063273/ENSMUSG00000022020/ENSMUSG00000023994/ENSMUSG00000020063/ENSMUSG00000031715/ENSMUSG00000046111/ENSMUSG00000078941/ENSMUSG00000017146/ENSMUSG00000022034/ENSMUSG00000024943/ENSMUSG00000021377/ENSMUSG00000003778
GO:0043543	protein acylation	14	0.44294	1.58301	0.0441323	0.0441323	0.519155	302	tags=100%, list=57%, signal=44%	ENSMUSG00000024571/ENSMUSG00000035478/ENSMUSG00000063273/ENSMUSG00000022020/ENSMUSG00000023994/ENSMUSG00000020063/ENSMUSG00000031715/ENSMUSG00000046111/ENSMUSG00000078941/ENSMUSG00000017146/ENSMUSG00000022034/ENSMUSG00000024943/ENSMUSG00000021377/ENSMUSG00000003778
GO:0006874	cellular calcium ion homeostasis	3	0.744318	1.5073	0.0451807	0.0451807	0.525567	138	tags=100%, list=26%, signal=74%	ENSMUSG00000020111/ENSMUSG00000022533/ENSMUSG00000022452
GO:0042063	gliogenesis	8	-0.462725	-1.6105	0.0451999	0.0451999	0.525567	134	tags=75%, list=25%, signal=57%	ENSMUSG00000037370/ENSMUSG00000003235/ENSMUSG00000063358/ENSMUSG00000006782/ENSMUSG00000040549/ENSMUSG00000056071
GO:0045088	regulation of innate immune response	17	0.412827	1.57722	0.046284	0.046284	0.534099	64	tags=35%, list=12%, signal=32%	ENSMUSG00000021270/ENSMUSG00000025980/ENSMUSG00000067367/ENSMUSG00000079685/ENSMUSG00000015656/ENSMUSG00000019471
GO:0072594	establishment of protein localization to organelle	30	0.34382	1.57039	0.0464646	0.0464646	0.534099	237	tags=67%, list=45%, signal=39%	ENSMUSG00000021270/ENSMUSG00000025980/ENSMUSG00000003438/ENSMUSG00000015656/ENSMUSG00000029430/ENSMUSG00000012535/ENSMUSG00000041147/ENSMUSG00000007739/ENSMUSG00000023944/ENSMUSG00000001416/ENSMUSG00000015176/ENSMUSG00000030662/ENSMUSG00000078713/ENSMUSG00000020219/ENSMUSG00000025613/ENSMUSG00000004264/ENSMUSG00000028410/ENSMUSG00000034024/ENSMUSG00000002718/ENSMUSG00000014504
GO:1904951	positive regulation of establishment of protein localization	19	0.395887	1.57065	0.0472973	0.0472973	0.540581	255	tags=79%, list=48%, signal=43%	ENSMUSG00000021270/ENSMUSG00000029430/ENSMUSG00000007739/ENSMUSG00000023944/ENSMUSG00000001416/ENSMUSG00000040618/ENSMUSG00000001964/ENSMUSG00000030662/ENSMUSG00000025613/ENSMUSG00000020063/ENSMUSG00000028333/ENSMUSG00000023175/ENSMUSG00000034024/ENSMUSG00000046111/ENSMUSG00000017146
GO:0051052	regulation of DNA metabolic process	43	0.305548	1.54205	0.0492264	0.0492264	0.559451	302	tags=79%, list=57%, signal=37%	ENSMUSG00000021270/ENSMUSG00000032481/ENSMUSG00000017550/ENSMUSG00000007739/ENSMUSG00000029363/ENSMUSG00000024974/ENSMUSG00000115338/ENSMUSG00000036202/ENSMUSG00000035455/ENSMUSG00000049327/ENSMUSG00000001416/ENSMUSG00000031660/ENSMUSG00000002297/ENSMUSG00000040865/ENSMUSG00000057406/ENSMUSG00000028884/ENSMUSG00000036940/ENSMUSG00000020185/ENSMUSG00000025613/ENSMUSG00000020063/ENSMUSG00000036990/…
GCB-CENTROCYTES
ID	Description	setSize	enrichmentScore	NES	pvalue	p.adjust	qvalues	rank	leading_edge	core_enrichment
GO:0042592	homeostatic process	5	0.777778	1.94747	0.0052356	0.0052356	0.4689	9	tags=100%, list=39%, signal=78%	ENSMUSG00000054717/ENSMUSG00000061787/ENSMUSG00000019505/ENSMUSG00000032035/ENSMUSG00000000600	ENSMUSG00000032035/ENSMUSG00000019505/ENSMUSG00000061787/ENSMUSG00000054717
GO:0051179	localization	9	0.642857	1.97104	0.0144092	0.0144092	0.4689	14	tags=100%, list=61%, signal=64%	ENSMUSG00000015656/ENSMUSG00000054717/ENSMUSG00000019505/ENSMUSG00000032035/ENSMUSG00000000600/ENSMUSG00000003226/ENSMUSG00000040270/ENSMUSG00000027009/ENSMUSG00000024290	ENSMUSG00000060743/ENSMUSG00000054717
GO:0007276	gamete generation	3	0.9	1.83312	0.0167464	0.0167464	0.4689	5	tags=100%, list=22%, signal=90%	ENSMUSG00000054717/ENSMUSG00000060743/ENSMUSG00000019505	ENSMUSG00000060743/ENSMUSG00000054717
GO:0019953	sexual reproduction	3	0.9	1.83312	0.0167464	0.0167464	0.4689	5	tags=100%, list=22%, signal=90%	ENSMUSG00000054717/ENSMUSG00000060743/ENSMUSG00000019505	ENSMUSG00000060743/ENSMUSG00000054717
GO:0022412	cellular process involved in reproduction in multicellular organism	3	0.9	1.83312	0.0167464	0.0167464	0.4689	5	tags=100%, list=22%, signal=90%	ENSMUSG00000054717/ENSMUSG00000060743/ENSMUSG00000019505	ENSMUSG00000060743/ENSMUSG00000054717
GO:0032504	multicellular organism reproduction	3	0.9	1.83312	0.0167464	0.0167464	0.4689	5	tags=100%, list=22%, signal=90%	ENSMUSG00000054717/ENSMUSG00000060743/ENSMUSG00000019505	ENSMUSG00000060743/ENSMUSG00000054717
GO:0044703	multi-organism reproductive process	3	0.9	1.83312	0.0167464	0.0167464	0.4689	5	tags=100%, list=22%, signal=90%	ENSMUSG00000054717/ENSMUSG00000060743/ENSMUSG00000019505	ENSMUSG00000060743/ENSMUSG00000054717
GO:0048232	male gamete generation	3	0.9	1.83312	0.0167464	0.0167464	0.4689	5	tags=100%, list=22%, signal=90%	ENSMUSG00000054717/ENSMUSG00000060743/ENSMUSG00000019505	ENSMUSG00000060743/ENSMUSG00000054717
GO:0048609	multicellular organismal reproductive process	3	0.9	1.83312	0.0167464	0.0167464	0.4689	5	tags=100%, list=22%, signal=90%	ENSMUSG00000054717/ENSMUSG00000060743/ENSMUSG00000019505	ENSMUSG00000060743/ENSMUSG00000054717
GO:0051704	multi-organism process	3	0.9	1.83312	0.0167464	0.0167464	0.4689	5	tags=100%, list=22%, signal=90%	ENSMUSG00000054717/ENSMUSG00000060743/ENSMUSG00000019505	ENSMUSG00000027009/ENSMUSG00000040270/ENSMUSG00000003226/ENSMUSG00000000600/ENSMUSG00000032035/ENSMUSG00000019505/ENSMUSG00000054717/ENSMUSG00000015656
GO:0065008	regulation of biological quality	9	0.622047	1.90724	0.0201729	0.0201729	0.513492	9	tags=78%, list=39%, signal=78%	ENSMUSG00000015656/ENSMUSG00000054717/ENSMUSG00000061787/ENSMUSG00000019505/ENSMUSG00000034269/ENSMUSG00000032035/ENSMUSG00000000600	ENSMUSG00000000600/ENSMUSG00000032035/ENSMUSG00000034269/ENSMUSG00000019505/ENSMUSG00000061787/ENSMUSG00000054717/ENSMUSG00000015656
GO:0071840	cellular component organization or biogenesis	14	0.518983	1.65317	0.0380117	0.0380117	0.831618	8	tags=57%, list=35%, signal=95%	ENSMUSG00000015656/ENSMUSG00000054717/ENSMUSG00000061787/ENSMUSG00000060743/ENSMUSG00000019505/ENSMUSG00000034269/ENSMUSG00000033228/ENSMUSG00000032035	ENSMUSG00000032035/ENSMUSG00000033228/ENSMUSG00000034269/ENSMUSG00000019505/ENSMUSG00000060743/ENSMUSG00000061787/ENSMUSG00000054717/ENSMUSG00000015656

## Sheet: Supplemental Table 7
CγCre+/-
source	term_name	term_id	highlighted	adjusted_p_value	negative_log10_of_adjusted_p_value	term_size	query_size	intersection_size	effective_domain_size	intersections
GO:BP	adaptive immune response	GO:0002250	TRUE	0.000147	3.83345	718	19	8	21010	CD74,CD79B,IGLC3,IL17RA,CR2,MEF2C,CD84,ZBTB1
GO:BP	B cell activation	GO:0042113	TRUE	0.000181	3.74257	278	19	6	21010	CD74,CD79B,MS4A1,CR2,MEF2C,ZBTB1
GO:BP	B cell receptor signaling pathway	GO:0050853	TRUE	0.000639	3.1946	70	19	4	21010	CD79B,IGLC3,MS4A1,MEF2C
GO:BP	regulation of immune response	GO:0050776	FALSE	0.000667	3.17602	875	19	8	21010	CD74,CD79B,IGLC3,MS4A1,CR2,MEF2C,CD84,ZBTB1
GO:BP	positive regulation of immune system process	GO:0002684	FALSE	0.002343	2.63025	1033	19	8	21010	CD74,CD79B,IGLC3,MS4A1,CR2,MEF2C,CD84,ZBTB1
GO:BP	positive regulation of immune response	GO:0050778	FALSE	0.002357	2.62759	699	19	7	21010	CD74,CD79B,IGLC3,MS4A1,CR2,MEF2C,ZBTB1
GO:BP	B cell proliferation	GO:0042100	FALSE	0.003142	2.50278	104	19	4	21010	CD74,MS4A1,CR2,MEF2C
GO:BP	cell activation	GO:0001775	FALSE	0.003319	2.479	1082	19	8	21010	CD74,CD79B,MS4A1,IL17RA,CR2,MEF2C,CD84,ZBTB1
GO:BP	lymphocyte activation	GO:0046649	FALSE	0.004723	2.32575	776	19	7	21010	CD74,CD79B,MS4A1,CR2,MEF2C,CD84,ZBTB1
GO:BP	immune response-activating cell surface receptor signaling pathway	GO:0002429	FALSE	0.006686	2.17485	285	19	5	21010	CD79B,IGLC3,MS4A1,CR2,MEF2C
GO:BP	adaptive immune response based on somatic recombination of immune receptors built from immunoglobulin superfamily domains	GO:0002460	FALSE	0.008865	2.0523	302	19	5	21010	CD74,IL17RA,CR2,MEF2C,ZBTB1
GO:BP	positive regulation of response to stimulus	GO:0048584	FALSE	0.009366	2.02844	2212	19	10	21010	CD74,CD79B,IGLC3,MS4A1,IL17RA,CR2,MEF2C,MCL1,ZBTB1,AKAP13
GO:BP	immune response-regulating cell surface receptor signaling pathway	GO:0002768	FALSE	0.010714	1.97005	314	19	5	21010	CD79B,IGLC3,MS4A1,CR2,MEF2C
GO:BP	B cell differentiation	GO:0030183	FALSE	0.015351	1.81387	155	19	4	21010	CD79B,MS4A1,CR2,ZBTB1
GO:BP	leukocyte activation	GO:0045321	FALSE	0.016576	1.78052	939	19	7	21010	CD74,CD79B,MS4A1,CR2,MEF2C,CD84,ZBTB1
GO:BP	regulation of cellular process	GO:0050794	TRUE	0.024429	1.61209	11758	19	19	21010	MALAT1,KCNQ1OT1,CD74,CD79B,XIST,IGLC3,TRA2B,EBF1,MS4A1,IL17RA,CR2,ASH1L,MEF2C,CD84,BAZ2B,LY6E,MCL1,ZBTB1,AKAP13
GO:BP	immune response	GO:0006955	FALSE	0.029748	1.52653	1951	19	9	21010	CD74,CD79B,IGLC3,MS4A1,IL17RA,CR2,MEF2C,CD84,ZBTB1
GO:BP	antigen receptor-mediated signaling pathway	GO:0050851	FALSE	0.032146	1.49287	187	19	4	21010	CD79B,IGLC3,MS4A1,MEF2C
GO:BP	regulation of immune system process	GO:0002682	FALSE	0.034055	1.46782	1482	19	8	21010	CD74,CD79B,IGLC3,MS4A1,CR2,MEF2C,CD84,ZBTB1
GO:BP	regulation of response to stimulus	GO:0048583	FALSE	0.034959	1.45645	3909	19	12	21010	CD74,CD79B,IGLC3,MS4A1,IL17RA,CR2,ASH1L,MEF2C,CD84,MCL1,ZBTB1,AKAP13
GO:BP	lymphocyte differentiation	GO:0030098	FALSE	0.049865	1.3022	432	19	5	21010	CD74,CD79B,MS4A1,CR2,ZBTB1
CγCreATG7fl/fl
source	term_name	term_id	highlighted	adjusted_p_value	negative_log10_of_adjusted_p_value	term_size	query_size	intersection_size	effective_domain_size
GO:BP	N/A

## Sheet: Supplemental Table 8
					Lamin B1 (AU IHC staining)		LC3B (AU IHC staining)
SAMPLE CODE	aRo	aLa	ANA	ANA titer	Ki67+ (ELS+; Ki67+)	Ki67 - (ELS+; Ki67+)	Ki67 - (ELS+; Ki67+)	Ki67+ (ELS+; Ki67+)	RF (pos >15UI/mL)	IgA (0.8-4) g/L	IgG(5.5-16.5) g/L	IgM (0.4-2) g/L	C3 (0.75-1.65) g/L	C4 (0.14-0.54) g/L	Lymphoma	Notes	ESSDAI at the biopsy	Constitutional	Lymphadenopathy	Glandular	Articular	Cutaneous	Pulmonary	Renal	Muscular	PNS	CNS	Haematological	Biological
20	pos	pos	pos	0.486111	188.1	199.3	114.4	145.1	pos	5.18	20	1.18	1.04	0.37	no		4	0	0	0	0	0	0	0	0	0	0	2	2
69	neg	neg	pos ACA+	0.486111	169.7	185.1	121	129.7	neg	2.25	9.4	1.29	0.73	0.28	no	Ro neg, biopsy neg: Sjogren?	6	0	0	0	4	0	0	0	0	0	0	2	0
96	neg	neg	pos	0.486111	155.6	170.5	105	131.3	neg	3.86	14.9	1.25	1	0.19	no
202	pos	pos	pos		168.7	180.1	107.4	121	pos	2.21	14.6	16.2	1.15	0.26	yes		14	0	12	0	0	0	0	0	0	0	0	2	0
EMR-RTB-123	NEG	NEG	NEG	NEG	183.1	189.4	145.7	163.8	pos	1.03	7.3	1.9	1.35	0.18			2	0	0	0	2	0	0	0	0	0	0	0	0
GSK100602					172.7	185.1	121.7	151.7

## Sheet: Supplemental Table 9
Antibodies for Immunohistochemistry on mouse samples
Antibody name	Source	Cat. number	Dilution	Antigen retrival	Secondary
Anti-B220	BD	553086	1 in 100	Citrate pH 6.0	Anti-mouse
Anti-Ki67 Tec3	Dako	GA62661-2	1 in 500	Citrate pH 6.0	Anti-rat
Anti-Lamin B1	Abcam	ab16048	1 in1500	Citrate pH 6.0	Anti-rabbit
Anti-ATG7	Cell Signalling	8558S	1 in 50	Tris pH 9.0	Anti-Rabbit
Anti-CD3	Abcam	ab11089	1 in 500	Citrate pH 6.0	Anti-Rabbit
Anti-AID (L7E7)	Cell Signalling	4975S	1 in 100	Citrate pH 6.0	Anti-mouse
Anti-CD19	Abcam	ab245235	1 in 500	Citrate pH 6.0	Anti-Rabbit
Anti-PNA, Biotinylated	Vector Labs	BA-0074-.5	1 in 500	Tris pH 9.0	Avidin
Anti-Bcl6	Abcam	ab172610	1 in	Citrate pH 6.0	Anti-rabbit
Antibodies for Immunohistochemistry on human samples
Antibody name	Source	Cat. number	Dilution	Antigen retrival	Secondary
Anti-LC3B (D11)	Cell signalling	3868T	1 in 250	Tris pH 9.0	Anti-rabbit
Anti-Lamin B1	Abcam	ab16048	1in 1500	Citrate pH 6.0	Anti-rabbit
Anti-ATG7	Cell Signalling	8558S	1 in 50	Tris pH 9.0	Anti-rabbit
Anti-Ki67 Mib1	Dako	GA62661-2	1 in 750	Citrate pH 6.0	Anti-rat
Anti-IgD	Abcam	Ab124795	1 in 500	Citrate pH 6.0	Anti-rabbit
Anti-CD35	Abcam	Ab133293	1 in 200	Citrate pH 6.0	Anti-rabbit
Anti-CD20	Abcam	Ab64088	1 in 750	Citrate pH 6.0	Anti-rabbit
Flow cytometry antibodies
Antibody name	Source	Cat. number	Clone	Fluorochrome
Anti-CD95	BD	554257	Jo2 (RUO)	FITC
CXCR4	BD	558644	2B11	APC
CD86	BD	740688	GL1	BV711
LC3B	Novus Biologicals	NB600-1384AF488
Anti-CD45R/B220	BD	563894	RA3-6B2	BV786
Fixable Viability Dye eFluor™ 78	eBioscience	65086514
Anti-CD38	BD	553764	90/CD38	PE
Western blot antibodies
Antibody name	Source	Cat. number	Dilution
Anti-Lamin B1	Abcam	ab16048	1 in 2000
Anti-LC3B	Cell Signalling	3868T	1 in 250
Anti-LC3B	Novus Biologicals	NB100-2220	1 in 200
Anti-Atg7	Cell Signalling	8558S	1 in 100
Anti-GADPH	Sigma	G8795	1 in 5000
Anti-rabbit HRP	Thermo Fisher	31460	1 in 5000
Anti-mouse HRP	Thermo Fisher	31430	1 in 5000
Btk (D3H5) Rabbit mAb 8547	Cell Signalling	8547	1 in 500
Phospho-Btk (Tyr223) (D1D2Z) Rabbit mAb 87457	Cell Signalling	87457	1 in 500
Immunofluorescence antibodies
Antibody name	Source	Cat. number	Dilution
Anti-Lamin B1	Abcam	ab16048	1 in 800
Anti-LC3B	Cell Signalling	3868T	1 in 100
Anti-Lamp1	Abcam	ab25245	1 in 100
Anti-Atg7	Cell Signalling	8558S	1 in 100
Anti-p62	Abcam	Ab155686	1 in 250
Anti-rabbit Alexa Fluor 488	Abcam	ab150077	1 in 600
Anti-rabbit Alexa Fluor 594	Abcam	ab150080	1 in 600
Anti-mouse Alexa Fluor 488	Abcam	ab150113	1 in 600
Anti-mouse Alexa Fluor 594	Abcam	ab150116	1 in 600
Anti-rat Alexa Fluor 555	Abcam	ab150158	1 in 600
Anti-rat Alexa Fluor 594	Abcam	ab150160	1 in 600
4',6-Diamidino-2-Phenylindole, Dihydrochloride	Thermo Fisher	D1306	1ug/mL
Reagents used for stimulation
Antibody name	Source	Cat. number	Clone
biotinylated anti−human IgM	Caltag Laboratories	N/A	UCHB1
anti-CD19	in-house, Southampton, UK	N/A	RFB9
anti-CD21	in-house, Southampton, UK	N/A	HB135
Dynabeads™ M-280 Streptavidin	Invitrogene/Thermo Fisher	11205D
Mouse IgG1 Isotype Control (Biotin)	Ancell	ANC-278-030	MOPC31C
Commercial kits
AEC Substrate Kit, Peroxidase (HRP), (3-amino-9-ethylcarbazole)	B2Scientist	SK-4200
Germinal Center B Cell (PNA) MicroBead Kit, mouse	Milteny Biotec	130-110-479
MycoAlertTM PLUS Mycoplasma Detection Kit.	Lonza	LT07-703
Germinal Center B Cell (PNA) MicroBead Kit, mouse	MACS Milteny Biotech	130-110-479
Illumina NextSeq™ 550 with NextSeq™ 500/550 High Output Kit v2.5 (75 cycles)	Illumina	20024906
Chromium Next GEM Single Cell Multiome ATAC + Gene Expression Reagent Bundle, 4 rxns	10x genomics	PN-1000285
Chromium Next GEM Chip J Single Cell Kit, 16 rxns	10x genomics	PN-1000230
Chromium Next GEM Single Cell 3ʹ Kit v3.1, 16 rxns	10x genomics	PN-1000268
DeadEnd™ Colorimetric TUNEL System	Promega	G7130
Oligonucleotides
	Company	Cat. number
Probes amplification LMNB1 (qPCR)
LMNB1 Fw: 5' GATCAGATTGCCCAGCTAGAA	Custom made	N/A
LMNB1 Rv: 5' CGAAACTCCAAGTCCTCAGTAA	Custom made	N/A
Probes amplification GAPDH (qPCR)
GAPDH Fw: 5' GGGTGTGAACCACGAGAAATA	Custom made	N/A
GAPDH Rv: 5' GTCATGAGCCCTTCCACAAT	Custom made	N/A
ON-TARGETplus ATG7 siRNA (5 nmol)	Dharmazon/Horizon	L-020112-00-000
ON-TARGETplus non-targeting pool	Dharmazon/Horizon	D-001810-10
Chemicals, Peptides, and Recombinant Proteins
	Company	Cat. Number
RPMI 1640 Media	Thermo Fisher Scientific	11875093
FBS	Sigma-Aldrich	F2442
Penicillin-Streptomycin (10,000 U/mL)	Thermo Fisher Scientific	15140122
biotinylated anti−human IgM (clone UCHB1 )	Caltag Laboratories	N/A
anti-CD19 (clone RFB9)	in-house, Southampton, UK	N/A
anti-CD21 (clone HB135)	in-house, Southampton, UK	N/A
Dynabeads™ M-280 Streptavidin	Invitrogene/Thermo Fisher	11205D
Chloroquine diphosphate salt	Sigma-Aldrich	C6628
QIAamp DNA Micro Kit	Qiagen	56304
Pfu DNA Polymerase	Promega	M7741
Invitrogen™ Zero Blunt™ TOPO™ Vector	Invitrogene/Thermo Fisher	450245
QIAquick Gel Extraction Kit	Qiagen	28704
PureLink™ Quick Plasmid Miniprep Kit	Invitrogene	K210011
Paraformaldehyde solution 4% in PBS	Santa Cruz	CAS 30525-89-4
Triton™ X-100	Thermo Fisher Scientific	85112
Bovine Serum Albumin	Merk/Sigma Aldrich	A7030
Tween™ 20	Thermo Fisher Scientific	85115
ProLong™ Gold Antifade Mountant	Thermo Fisher Scientific	P10144
pH 6.0 antigen unmasking Citrate buffer	Vector laboratories	H-3300
pH 9.0 Tris HCL buffer	Vector laboratories	H-3301
Normal Goat Serum Blocking Solution, 2.5%	Vector laboratories	S-1012-50
Vector® VIP Substrate Kit, Peroxidase (HRP)	Vector laboratories	SK-4600
DPX Mountant for histology	Sigma-Aldrich	44581
Halt Protease and Phosphatase Inhibitor Cocktail, EDTA-Free	Thermo Fisher Scientific	10127963
Benzonase® Nuclease	Merk/Sigma-Aldrich	E1014-5KU
Dynabeads™ M-280 Sheep Anti-Rabbit IgG	Thermo Fisher Scientific	11203D
NEB® Stable Competent E. coli (High Efficiency)	New England Biolabs	C3040I
NuPAGE LDS Sample Buffer 4x	Invitrogene/Thermo Fisher	NP0007
1,4-Dithiothreitol (DTT)	Sigma-Aldrich	SKU-10197777001
NuPAGE™ 4 to 12%, Bis-Tris, 1.0 mm	Invitrogene/Thermo Fisher	NP0321BOX
NuPAGE™ MES SDS Running Buffer (20X)	Invitrogene/Thermo Fisher	NP0002
PVDF Transfer Membrane, 0.45 µm	Thermo Fisher Scientific	88518
Pierce™ ECL Western Blotting Substrate	Thermo Fisher Scientific	32109
NP-CGG (Chicken Gamma Globulin), Ratio 10-19	2B Scientific	N-5055B-1
RBC Lysis Buffer (10X)	Biolegend	420301
Alum adjuvant (Imject Alum)	ThemoScientific	77161
NP-BSA (Bovine Serum Albumin), Ratio 5-9	Bioresearch Technologies	N-5050L-10
NP-BSA (Bovine Serum Albumin), Ratio > 20	Bioresearch Technologies	N-5050H-10
1-Step™ Ultra TMB-ELISA Substrate Solution	Thermo Fisher Scientific	34028
ImmPRESS® HRP Anti-Rabbit IgG (Peroxidase) Polymer Detection Kit	Vector Laboratories	MP-7451-15
ImmPRESS® HRP Anti-Mouse IgG (Peroxidase) Polymer Detection Kit	Vector Laboratories	MP-7452-15
ImmPRESS® HRP Goat Anti-Rat IgG (Peroxidase) Polymer Detection Kit	Vector Laboratories	MP-7404-50
Purified anti-mouse IgG1 Antibody clone: RMG1-1	Biolegend	406601
Stop Solution for TMB Substrates Fisher	Thermo Fisher	N600
Purified Mouse IgG1, λ Isotype Standard	BD	553452
UltraPure™ BSA (50 mg/mL)	Invitrogen™	AM2618
NaCl (5 M), RNase-free	Invitrogen™	AM9760G
MgCl2 (1 M)	Invitrogen™	AM9530G/10418464
Digitonin (5%)	Invitrogen™	BN2006
RNase-free Microfuge Tubes (2.0 ml)	Invitrogen™	M12425
PCR Tubes & Caps, RNase-free, 0.2 mL (8-strip format)	Invitrogen™	AM12230
PowerUP SYBR Green Master Mix	Applied Biosystems	A25741
RNeasy Plus Mini Kit	Qiagen	74134
High Capacity cDNA Revese Transcription Kit	Applied Biosystems	4368814
Ibrutinib (PCI-32765)	Antibodies Online	ABIN3220962
Compensation Beads	Biolegend	424601
Dynabeads™ M-280 Sheep Anti-Rabbit IgG	Thermo Fisher Scientific	11203D
Mouse IgG1 Isotype Control (MOPC31C) (Biotin)	Ancell	ANC-278-030
