# Supplementary material for: Autophagy is an upstream mediator of chromatin dynamics in normal and autoimmune germinal center B cells
Source: J Clin Invest. 2025 May 15;135(13):e178920. doi: 10.1172/JCI178920 (PMC12208547; doi:10.1172/JCI178920)
Supplement: Supporting data values [file jci-135-178920-s185.xlsx]

## Sheet: Figure 1B
MZ	GC
68.2895	91.7563
60.9358	82.3201
67.4722	94.8076
65.774	89.4
78.5063	109.975
69.3176	103.48
68.0108	89.0782
61.9826	82.2303
84.7172	101.447
73.1175	87.8467
88.9674	98.3609
79.3208	91.6267

## Sheet: Figure 1C
DZ	LZ
93.2001	88.6675
98.7942	85.1727
95.9659	87.8471
106.612	95.0953
114.436	87.5475
96.9955	77.1358

## Sheet: Figure 1D
MZ	GC
84.2914	96.9135
74.6906	89.549
78.6716	88.2438
74.5343	93.1803
79.0827	97.2524
81.0858	93.8045
51.4467	61.4684
49.1381	61.9661
64.8106	79.7909
72.3212	87.5029
85.8492	100.879
80.7153	87.7307

## Sheet: Figure 1E
DZ	LZ
94.5422	96.2524
89.2545	90.3621
81.4863	87.5078
93.4697	103.811
78.4155	81.2628
62.1759	60.4012

## Sheet: Figure 1F
Cy1Cre-/+;			Cy1CreATG7fl/fl
CB	CC		CB	CC
4224	4117		5216	4997
4134	4201		4765	4681
3775	3813		4201	4134
3057	3269		4094	4083
			3397	3356
			4605	4324

## Sheet: Figure 2E
Statistics:
seurat_clusters	Mean	SD	Count
GCB-Centrocytes	0.0201	0.0713	919
GCB-Centroblasts	0.0696	0.0726	732
Welch Two Sample t-test
data: REACTOME_SELECTIVE_AUTOPHAGY.v2023.1.Mm by seurat_clusters
t = -13.87, df = 1555.2, p-value < 2.2e-16
alternative hypothesis: true difference in means between group GCB-Centrocytes and group GCB-Centroblasts is not equal to 0
95 percent confidence interval:
-0.05649334 -0.04249418
sample estimates:
mean in group GCB-Centrocytes mean in group GCB-Centroblasts
0.02012159 0.06961534

## Sheet: Figure 2F
Statistics:
seurat_clusters	Mean	SD	Count
GCB-Centrocytes	0.0116	0.0244	919
GCB-Centroblasts	0.00352	0.0222	732
Welch Two Sample t-test
data: GOBP_REGULATION_OF_AUTOPHAGY.v2023.1. Mm by seurat_clusters
t = 7.0713, df = 1621.4, p-value = 2.274e-12
alternative hypothesis: true difference in means between group GCB-Centrocytes and group GCB-Centroblasts is not equal to 0.
95 percent confidence interval:
0.005869026 0.010374721
sample estimates:
mean in group GCB-Centrocytes mean in group GCB-Centroblasts
0.011640526 0.003518653

## Sheet: Figure 2G
Statistics:
seurat_clusters	Mean	SD	Count
GCB-Centrocytes	0.0123	0.0477	919
GCB-Centroblasts	-0.00725	0.041	732
Welch Two Sample t-test
data: GOBP_NEGATIVE_REGULATION_OF_AUTOPHAGY.v2023.1.Mm by seurat_clusters
t = 8.9602, df = 1639.4, p-value < 2.2e-16
alternative hypothesis: true difference in means between group GCB-Centrocytes and group GCB-Centroblasts is not equal to 0
95 percent confidence interval:
0.01528966 0.02385958
sample estimates:
mean in group GCB-Centrocytes mean in group GCB-Centroblasts
0.01232234 -0.00725228

## Sheet: Figure 3B-D
Cy1Cre-/+ Mouse 1
		Lamin B1 dots	LC3B dots	Colocalization dots/ close proximity					Cy1Cre-/+		Cy1CreATG7fl/fl
									Lamin B1 dots	LC3B dots	Lamin B1 dots	LC3B dots
Image 86	cell #1	4	5	0				Exp 1	3.16667	6.22581	2.22727	3.13636
Image 87	cell #1	4	3	2				Exp 2	6.58333	12.1667	2.80952	4.80952
Image 88	cell #1	3	4	3				average	4.875	9.19624	2.5184	3.97294
	cell #2	4	10	0				SD	1.96298	3.92978	0.411714	1.1831
Image 89	cell #1	6	4	1				SEM	1.39219	2.78708	0.291996	0.83908
Image 90	cell #1	4	4	2
Image 91	cell #1	2	5	2
	cell #2	0	2	0						0.306878
Image 92	cell #1	6	2	1						0.23261
Image 93	cell #1	4	1	0
Image 95	cell #1	3	10	2
Image 96	cell #1	2	3	1
	cell #2	1	8	1
Image 97	cell #1	4	11	2
	cell #2	0	2	0
Image 98	cell #1	3	5	1
	cell #2	0	0	0
Image 99	cell #1	3	3	1
	cell #2	2	4	1
	cell #3	0	4	0
Image 100	cell #1	0	12	0
	cell #2	5	14	3
Image 101	cell #1	7	11	3
	cell #2	4	6	3
Image102	cell #1	6	13	6
	cell #2	2	19	2
	cell #3	3	6	3
Image103	cell #1	9	7	3
	cell #2	0	5	0
Image104	cell #1	4	7	1
	cell #2	1	3	0
Cy1Cre-/+ Mouse 2
Image 63	cell #1	1	4	1
Image 64	cell #1	7	8	7
Image 65	cell #1	9	13	8
	cell #2	4	6	2
Image 66	cell #1	14	17	12
Image 67	cell #1	5	25	5
	cell #2	5	25	5
Image 68	cell #1	10	15	8
	cell #2	7	9	7
Image 69	cell #1	6	9	5
Image 70	cell #1	2	6	2
	cell #2	9	9	9
Cy1CreATG7fl/fl -Mouse 1
		Lamin B1 dots	LC3B dots	Colocalization dots/ close proximity
Image 36	cell #1	1	1	1
	cell #2	4	1	0
	cell #3	6	6	1
Image 37	cell #1	1	4	1
Image 38	cell #1	1	4	1
Image 39	cell #1	0	6	0
Image 40	cell #1	0	10	0
	cell #2	0	3	0
	cell #3	4	7	2
Image 41	cell #1	0	2	0
	cell #2	2	3	0
	cell #3	0	1	0
Image 42	cell #1	6	2	0
	cell #2	6	4	0
	cell #3	3	4	0
Image 43	cell #1	0	1	0
	cell #2	0	0	0
Image 44	cell #1	3	2	1
	cell #2	1	3	0
Image 45	cell #1	5	2	1
	cell #2	4	1	0
Image 46	cell #1	2	2	0
Cy1CreATG7fl/fl -Mouse 2
Image 47	cell #1	3	4	1
	cell #2	2	4	3
Image 48	cell #1	3	3	2
	cell #2	5	5	2
	cell #3	6	9	2
	cell #4	5	5	1
Image 49	cell #1	4	6	4
Image 51	cell #1	3	4	3
	cell #2	0	2	0
Image 52	cell #1	3	5	2
Image 53	cell #1	3	5	2
Image 54	cell #1	4	7	2
	cell #2	4	5	2
	cell #3	0	4	0
Image 55	cell #1	2	5	2
	cell #2	2	1	1
	cell #3	1	1	1
Image 56	cell #1	1	3	1
	cell #2	1	5	1
Image 59	cell#1	4	6	4
Image 58	cell #1	3	12	3

## Sheet: Figure 3G
Cγ1Cre+/-	Cγ1Cre;Atg7fl/fl
0.802033	1.04811
0.821934	0.953604
0.857873	0.899864
0.753262	0.983308

[truncated: 50 more sheets: Figure 4B, Figure 4C, Figure 4D, Figure 4E, Figure 5A, Figure 5B, Figure 5C, Figure 5D, Figure 5E, Figure 5F, Figure 5G, Figure 6B, Figure 6C, Figure 7A, Figure 7B, Figure 7C, Figure 7D, Figure 7E, Figure 7G, Figure 8B …]
